# Supplementary material for: Pure estrogen receptor antagonists potentiate capecitabine activity in ESR1-mutant breast cancer
Source: NPJ Breast Cancer. 2024 Jun 8;10:42. doi: 10.1038/s41523-024-00647-1 (PMC11162492; doi:10.1038/s41523-024-00647-1)
Supplement: Supplementary file 2 — Supplementary Data 1 [file 41523_2024_647_MOESM2_ESM.xlsx]

## Sheet: Contents
Supplementary data 1. List of upregulated genes for Fulvestrant and Capecitabine treated
A. genes up/down with fulvetsrant treatment in cells with WT-ER (|log2FC| >= .5, FDR <= 0.05)
B. genes up/down with fulvetsrant+capecitabine treatment in cells with WT-ER (|log2FC| >= .5, FDR <= 0.05)
C. genes up/down with fulvetsrant treatment in cells expressing the Y537S-ER (|log2FC| >= .5, FDR <= 0.05)
D. genes up/down with fulvetsrant+capecitabine treatment in cells expressing the Y537S-ER (|log2FC| >= .5, FDR <= 0.05)
E. ER mutant signature (top 100 genes by largest (log2FoldChange * -log10(padj)) up in Y537S-ER mutant vehicle treated cells compared to WT-ER vehicle treated cells)

## Sheet: A. WTNDVeh_vs_WTNDFu
id	baseMean	log2FoldChange	lfcSE	stat	pvalue	padj	sig_score
LIPH	43.4131	1.74956	0.478548	3.65598	0.000256197	0.00497896	4.029
GRHL3	196.577	1.59636	0.236326	6.75491	1.42921e-11	1.79594e-09	13.9613
PSCA	113.78	1.58597	0.299645	5.29283	1.20439e-07	6.62592e-06	8.21333
IL1R1	366.924	1.57397	0.178262	8.82956	1.05089e-18	3.32022e-16	24.3633
TCP11L2	46.0415	1.56025	0.463265	3.36794	0.000757323	0.0118803	3.00375
IGFBP3	146.697	1.54236	0.262315	5.87981	4.10728e-09	3.19847e-07	10.0177
BMF	153.568	1.5304	0.265055	5.77387	7.74697e-09	5.56273e-07	9.57218
SELL	81.6241	1.49882	0.350326	4.27835	1.88281e-05	0.000559681	4.87425
ATP6V0A4	52.8138	1.32724	0.429104	3.09305	0.00198109	0.0252383	2.12085
KCND1	45.4561	1.31849	0.464946	2.83579	0.00457123	0.0485112	1.7327
RNF144B	67.9583	1.28724	0.379198	3.39463	0.000687205	0.0110125	2.52056
AHRR	128.992	1.24379	0.274106	4.53762	5.68915e-06	0.000196596	4.61002
TP53INP1	1038.39	1.22457	0.116356	10.5244	6.66811e-26	4.91573e-23	27.3183
CAMK1D	66.6313	1.1393	0.374667	3.04083	0.00235924	0.0291279	1.74961
ALDH1A3	90.1408	1.13355	0.326067	3.47642	0.00050815	0.00860509	2.34105
CCNG2	573.464	1.13259	0.142363	7.95559	1.78275e-15	3.86542e-13	14.0586
TMPRSS2	187.495	1.10468	0.231736	4.76697	1.87016e-06	7.23085e-05	4.57427
EPAS1	702.764	1.08355	0.135237	8.0122	1.12672e-15	2.5427e-13	13.6469
PNRC1	426.873	1.06979	0.170142	6.28763	3.22357e-10	3.30057e-08	8.00354
CCDC68	75.9621	1.06655	0.359747	2.96472	0.0030296	0.0356018	1.54492
B3GALT4	103.122	1.06391	0.343248	3.09953	0.00193825	0.0248645	1.70695
ST8SIA4	112.723	1.0636	0.300685	3.53725	0.000404318	0.00721893	2.27772
AP003068.23	98.4552	1.05705	0.31277	3.37963	0.000725838	0.011499	2.04998
C1orf167	73.829	1.05321	0.371965	2.83147	0.00463347	0.0490305	1.37921
KLHL24	146.996	1.05239	0.257772	4.08266	4.45237e-05	0.00116119	3.08888
EPHA7	234.872	1.0382	0.215795	4.81105	1.5014e-06	6.01541e-05	4.38197
DYRK1B	151.187	1.03564	0.255029	4.06087	4.88909e-05	0.00124284	3.00914
SEMA6C	80.8425	1.02532	0.350781	2.92297	0.00346705	0.039606	1.43775
SESN3	178.684	1.01196	0.247953	4.08126	4.47929e-05	0.00116398	2.96914
BTG2	1827.53	1.00562	0.0966323	10.4067	2.31075e-25	1.41957e-22	21.9707
UPK2	103.187	0.995577	0.302844	3.28742	0.0010111	0.0147115	1.82424
CREBRF	95.0358	0.993989	0.317587	3.12982	0.00174916	0.0228093	1.63202
SEMA5A	250.107	0.986459	0.216186	4.56301	5.04249e-06	0.000177579	3.69982
SLIT2	176.652	0.970091	0.241942	4.0096	6.08204e-05	0.00148466	2.74378
GYG2	84.6818	0.962623	0.330904	2.90907	0.00362502	0.0408202	1.3372
NPNT	1421.61	0.95783	0.103008	9.29864	1.4226e-20	5.42451e-18	16.5376
YPEL2	255.109	0.955451	0.205225	4.65563	3.22995e-06	0.000118267	3.75218
TBX3	87.1793	0.947935	0.32652	2.90314	0.00369436	0.0413484	1.31151
ABCA1	189.003	0.944919	0.257718	3.66649	0.000245902	0.00482125	2.18923
TGFB2	539.779	0.938675	0.150673	6.22988	4.6679e-10	4.60872e-08	6.88651
PCDH7	350.08	0.921029	0.175073	5.26082	1.43418e-07	7.77409e-06	4.70586
YPEL3	1154.12	0.918499	0.11607	7.9133	2.50646e-15	5.13267e-13	11.288
TNS3	458.694	0.91244	0.161776	5.64014	1.69907e-08	1.11174e-06	5.43266
DMRTA1	141.937	0.869845	0.26883	3.23567	0.00121358	0.0170707	1.53767
PARP14	181.539	0.862752	0.244622	3.52688	0.000420489	0.00738979	1.83884
KCNJ3	290.024	0.862443	0.191188	4.51096	6.45345e-06	0.000221622	3.1517
DHRS3	131.491	0.857625	0.2846	3.01344	0.00258305	0.0312852	1.29043
TFPI	418.605	0.851088	0.16373	5.19813	2.01301e-07	1.05999e-05	4.23391
PTGER4	164.178	0.849655	0.252336	3.36715	0.000759489	0.0118803	1.63573
TP53INP2	127.839	0.846733	0.274307	3.08681	0.00202317	0.0255682	1.34825
ATP8B2	828.179	0.84406	0.131713	6.40832	1.47134e-10	1.57962e-08	6.58489
SORL1	120.772	0.839361	0.282425	2.97198	0.0029589	0.0349567	1.2225
GRB7	195.783	0.838425	0.225568	3.71695	0.000201644	0.00403293	2.00751
CASP9	125.142	0.836791	0.286008	2.92576	0.00343611	0.0393338	1.17589
DDIT4	595.694	0.835983	0.143478	5.82654	5.65866e-09	4.2567e-07	5.32598
EPHA4	425.481	0.82893	0.164883	5.02739	4.97201e-07	2.35968e-05	3.83558
NTN4	579.578	0.81168	0.140171	5.79066	7.01122e-09	5.13444e-07	5.10507
MXD4	1129.14	0.802333	0.119151	6.73373	1.6537e-11	2.03184e-09	6.97396
ORAI3	130.262	0.802111	0.273119	2.93685	0.00331562	0.0382715	1.13669
DRAM1	249.355	0.80182	0.19966	4.01593	5.92116e-05	0.0014518	2.27564
LYN	389.173	0.795217	0.169008	4.70521	2.53599e-06	9.47398e-05	3.19953
BCAS1	934.245	0.788861	0.116996	6.74264	1.55532e-11	1.93244e-09	6.87405
RFX5	724.053	0.786443	0.129011	6.09592	1.08811e-09	9.54947e-08	5.52084
AIM1	933.958	0.784259	0.127316	6.15996	7.27642e-10	6.81887e-08	5.62022
CPEB4	153.909	0.78155	0.24873	3.14216	0.00167706	0.0220248	1.2951
SASH1	185.253	0.781012	0.229927	3.39678	0.000681829	0.0109588	1.53097
NBEA	251.223	0.773342	0.200315	3.86063	0.000113094	0.00247153	2.01613
SOX2	319.527	0.764665	0.181699	4.20842	2.57166e-05	0.000734816	2.39632
OPTN	304.451	0.76395	0.18279	4.1794	2.92285e-05	0.000809369	2.36202
FAM20C	328.866	0.753028	0.183795	4.09711	4.18343e-05	0.00110671	2.22592
RAB26	209.478	0.752877	0.21552	3.49331	0.000477074	0.00821591	1.57001
ENC1	488.089	0.74967	0.159797	4.69138	2.71366e-06	0.000101036	2.99532
ATP1B1	1252.43	0.747178	0.112078	6.66661	2.61786e-11	3.14656e-09	6.35263
LIN7A	254.752	0.74706	0.196517	3.80151	0.000143817	0.00300062	1.88468
DTX3L	374.673	0.745379	0.177508	4.19914	2.67936e-05	0.00075776	2.32593
YPEL5	554.866	0.743146	0.144713	5.13532	2.81664e-07	1.41496e-05	3.60371
FZD2	181.696	0.738443	0.234728	3.14596	0.00165543	0.0218446	1.2263
DPYD	145.246	0.733666	0.255232	2.8745	0.00404667	0.044437	0.992104
KYNU	1358.33	0.730374	0.107611	6.78715	1.14372e-11	1.45371e-09	6.4547
RAB27B	558.057	0.724392	0.14199	5.10172	3.36579e-07	1.66156e-05	3.46222
GATS	168.298	0.718646	0.2542	2.82709	0.00469737	0.0496118	0.937413
PPP1R3C	175.846	0.717556	0.239013	3.00216	0.00268071	0.0321511	1.07117
FAM171B	318.638	0.71732	0.180488	3.97433	7.05765e-05	0.00167475	1.99132
EFNA1	583.27	0.714199	0.146067	4.88952	1.01084e-06	4.31579e-05	3.11744
FAM174B	707.238	0.707989	0.134485	5.26446	1.40601e-07	7.65892e-06	3.62195
ADCY5	343.99	0.706413	0.176017	4.01333	5.98682e-05	0.00146465	2.00216
HCAR1	161.805	0.701453	0.245923	2.85233	0.00433994	0.046775	0.932924
ID3	908.71	0.691439	0.142784	4.84256	1.28174e-06	5.26896e-05	2.95816
SLC2A6	250.888	0.674825	0.198468	3.40017	0.000673442	0.0108873	1.32474
HDAC5	236.365	0.674808	0.205609	3.282	0.00103075	0.0148994	1.23276
N4BP3	746.28	0.67298	0.135781	4.95636	7.18252e-07	3.24181e-05	3.02115
ERBB2	1509.79	0.671271	0.108803	6.1696	6.84614e-10	6.47048e-08	4.82581
SIK1	361.31	0.668394	0.176889	3.77861	0.000157704	0.00323541	1.66435
MARCKS	2891.32	0.66829	0.0864386	7.73138	1.06387e-14	2.10075e-12	7.80404
KIAA0513	1003.92	0.666063	0.113501	5.86837	4.40111e-09	3.37968e-07	4.31018
LIMA1	517.881	0.663031	0.145853	4.54588	5.47059e-06	0.000190232	2.46695
CAPN5	313.573	0.657837	0.182668	3.60128	0.000316657	0.00590887	1.46599
TCF7L1	208.187	0.651713	0.21609	3.01593	0.00256192	0.0310633	0.982621
FAM84A	323.819	0.651217	0.178836	3.64142	0.000271143	0.00521443	1.48659
CDK6	554.948	0.648371	0.148168	4.37592	1.20922e-05	0.000386461	2.21282
ABHD4	730.691	0.648099	0.132741	4.88242	1.0479e-06	4.42276e-05	2.82202
DBP	209.343	0.645601	0.222983	2.89529	0.00378805	0.0421537	0.887808
MB	240.246	0.645397	0.203207	3.17605	0.00149293	0.0200107	1.09636
SMAD6	290.095	0.643707	0.196601	3.27418	0.0010597	0.0152382	1.16966
PIK3C2B	1721.83	0.643371	0.112663	5.71059	1.12586e-08	7.7811e-07	3.93033
ERBB3	2879.69	0.636573	0.0907514	7.01447	2.30819e-12	3.40319e-10	6.02715
ID1	2494.28	0.635998	0.113806	5.58844	2.29113e-08	1.45708e-06	3.71201
ARHGAP12	733.797	0.630618	0.130455	4.83398	1.33829e-06	5.48104e-05	2.68715
PARP9	323.261	0.630183	0.177123	3.55789	0.000373851	0.00675998	1.36753
KIAA1211L	350.652	0.624125	0.178682	3.49294	0.000477738	0.00821591	1.30152
ST3GAL1	993.502	0.622588	0.121297	5.13277	2.85505e-07	1.41575e-05	3.01894
LHFPL2	291.619	0.621301	0.188424	3.29736	0.000975976	0.0144241	1.14376
NCOA3	15392.4	0.620686	0.0869494	7.13848	9.43677e-13	1.55749e-10	6.08743
PLEKHS1	223.254	0.619078	0.211982	2.92043	0.00349549	0.0398075	0.86673
ZMYND8	1143.39	0.617437	0.115046	5.36686	8.01189e-08	4.68759e-06	3.29035
HBP1	595.356	0.617119	0.144088	4.28294	1.84443e-05	0.000551762	2.01073
HES1	611.118	0.615406	0.137437	4.47774	7.54362e-06	0.00025278	2.21377
ABCC3	454.753	0.609263	0.153082	3.97997	6.89244e-05	0.00164601	1.69593
RIT1	335.486	0.609196	0.176809	3.44551	0.000569973	0.0094636	1.23298
VPS54	319.781	0.601966	0.188742	3.18937	0.00142584	0.0193223	1.03173
RNF43	287.794	0.600769	0.198293	3.02971	0.00244789	0.0299765	0.915103
FAM107B	351.108	0.596343	0.177106	3.36716	0.000759466	0.0118803	1.14806
PRSS22	340.931	0.594265	0.182641	3.25374	0.00113896	0.0161469	1.06487
ARHGAP32	380.505	0.593832	0.177213	3.35095	0.000805356	0.0124729	1.13068
S1PR3	421.804	0.592769	0.164568	3.60197	0.000315819	0.00590887	1.32098
TRERF1	349.317	0.591923	0.191458	3.09166	0.0019904	0.0252731	0.945503
PLEKHA6	1896.09	0.591617	0.10462	5.65489	1.55942e-08	1.03551e-06	3.54074
ZFP36L2	3237.75	0.589322	0.0841555	7.00277	2.50943e-12	3.65123e-10	5.56176
P2RY6	246.906	0.588807	0.199937	2.94496	0.00322996	0.0373999	0.840304
RAB3D	1127.97	0.587001	0.119722	4.90303	9.43687e-07	4.07629e-05	2.57678
RASEF	465.372	0.586534	0.153511	3.8208	0.000133021	0.00282874	1.49473
SAT1	349.302	0.585943	0.170681	3.43298	0.000596994	0.00985308	1.17565
INSR	242.283	0.58588	0.200157	2.9271	0.0034214	0.0392468	0.823863
RND3	592.046	0.584538	0.138093	4.23292	2.30672e-05	0.000667741	1.85614
KLHDC2	754.508	0.584155	0.127695	4.57462	4.77085e-06	0.00016909	2.20336
FAM110C	324.315	0.58141	0.188695	3.08123	0.0020615	0.0259933	0.921616
NDRG1	290.396	0.58122	0.184957	3.14246	0.00167533	0.0220248	0.963133
SH2D4A	470.674	0.580731	0.150646	3.85493	0.000115761	0.00250997	1.51009
MKNK2	1250.19	0.580442	0.106287	5.4611	4.732e-08	2.82846e-06	3.22056
TLDC1	418.633	0.578639	0.175595	3.29531	0.000983141	0.0144569	1.06465
ZNF704	324.945	0.578144	0.179686	3.21752	0.00129304	0.0178507	1.0108
PPL	1439.23	0.57809	0.118255	4.88851	1.01604e-06	4.32128e-05	2.52301
NCOA1	632.945	0.577753	0.139655	4.13701	3.51867e-05	0.000944403	1.74761
MTHFR	307.927	0.576571	0.180967	3.18606	0.00144226	0.019497	0.985955
ENPP1	367.232	0.574022	0.177748	3.22941	0.00124047	0.0172978	1.01143
TRIM56	389.778	0.56828	0.180365	3.15072	0.0016287	0.0216147	0.946328
CLDN9	333.18	0.567837	0.189935	2.98964	0.00279309	0.0333311	0.838781
CGN	1608.79	0.565876	0.113646	4.97929	6.38181e-07	2.92822e-05	2.56534
ID2	775.536	0.563145	0.145533	3.86955	0.000109038	0.00239234	1.4761
SSBP2	266.907	0.56075	0.19753	2.83881	0.00452815	0.0481002	0.738987
SERPINB1	357.078	0.560362	0.16928	3.31026	0.000932095	0.0139663	1.03943
MMP16	317.244	0.559932	0.181159	3.09084	0.00199593	0.0253108	0.894041
SLC9A1	1019.55	0.5552	0.122241	4.54185	5.57617e-06	0.000193296	2.06189
PLEKHA7	537.648	0.55447	0.156487	3.54323	0.000395258	0.0070954	1.19157
RALGPS1	314.972	0.55426	0.180321	3.07374	0.00211395	0.0266243	0.872805
MYO1B	2897.34	0.549791	0.0859682	6.39528	1.60252e-10	1.68769e-08	4.27336
ARHGAP5	686.698	0.548275	0.141804	3.86642	0.000110446	0.00241845	1.43454
SELENBP1	1440.98	0.546958	0.10315	5.30255	1.14193e-07	6.37752e-06	2.84164
ZNF217	4548.74	0.546328	0.0927147	5.89257	3.8024e-09	2.98205e-07	3.56505
GLTSCR1	338.648	0.545123	0.176184	3.09404	0.00197448	0.0251832	0.871591
ARID3A	473.842	0.544078	0.151607	3.58874	0.000332278	0.00615465	1.20285
PBXIP1	343.654	0.543658	0.175348	3.10044	0.00193231	0.024817	0.872707
BLOC1S4	310.053	0.540457	0.185228	2.9178	0.00352509	0.0400621	0.755163
UPK3B	410.072	0.539836	0.163236	3.30708	0.00094273	0.0140864	0.999345
AC110619.2	399.265	0.536525	0.165812	3.23574	0.00121326	0.0170707	0.948441
PSD3	583.166	0.53585	0.1697	3.15762	0.00159062	0.0211661	0.897204
HILPDA	822.347	0.535145	0.122539	4.36713	1.2589e-05	0.000398879	1.81904
KIAA1147	538.612	0.534594	0.15727	3.3992	0.000675829	0.0108941	1.04931
GRAMD1A	721.168	0.531618	0.130389	4.07718	4.55859e-05	0.00117503	1.55762
BCL2L1	1277.32	0.529968	0.10738	4.93544	7.99721e-07	3.53733e-05	2.35906
DOCK8	474.198	0.528593	0.151479	3.48954	0.000483845	0.00829512	1.10009
CORO2A	913.078	0.527604	0.12228	4.31472	1.59802e-05	0.000490212	1.74617
PBX1	1175.8	0.52754	0.116045	4.546	5.46754e-06	0.000190232	1.96283
FAM214A	761.745	0.527537	0.135447	3.89479	9.82844e-05	0.00219561	1.40243
TACC1	599.186	0.526789	0.138016	3.81686	0.000135163	0.00286012	1.33995
AR	708.806	0.525167	0.137913	3.80796	0.000140119	0.0029457	1.3291
CHKA	391.567	0.525144	0.162213	3.23736	0.0012064	0.0170157	0.929058
BAMBI	2537.44	0.521963	0.0943472	5.53236	3.15942e-08	1.9509e-06	2.98029
CLMN	347.495	0.521216	0.177972	2.92864	0.00340447	0.0392153	0.733113
SH3BP4	499.696	0.519732	0.150773	3.44712	0.000566602	0.00943195	1.05266
TNRC18	1228.95	0.517535	0.111746	4.63134	3.63299e-06	0.000131717	2.00822
TANK	312.901	0.516547	0.182834	2.82522	0.00472479	0.0497344	0.673238
LPIN3	473.466	0.514894	0.149944	3.4339	0.000594961	0.00983419	1.03353
TBC1D2	446.325	0.514079	0.161136	3.19035	0.00142101	0.0193172	0.88116
TRIQK	927.779	0.513523	0.116297	4.41562	1.00723e-05	0.000326626	1.79012
UNC13D	1008.08	0.513266	0.119795	4.28453	1.83127e-05	0.000550276	1.67295
HOXC13	558.663	0.511823	0.148402	3.44889	0.000562897	0.00940259	1.03734
PIK3R3	1557.08	0.508955	0.121655	4.1836	2.8693e-05	0.000797204	1.57696
PGPEP1	392.985	0.507357	0.166314	3.05059	0.00228389	0.0283667	0.784979
C1orf85	314.564	0.506522	0.178144	2.84333	0.00446451	0.0476991	0.669364
STAT2	503.219	0.505332	0.150532	3.35698	0.00078798	0.012238	0.966341
CDYL2	470.397	0.504324	0.1733	2.91012	0.0036129	0.0408085	0.700632
BCL9L	3183.79	0.504244	0.0905697	5.56747	2.58469e-08	1.61477e-06	2.92052
ELF3	2859.72	0.502639	0.0865966	5.80437	6.46097e-09	4.78228e-07	3.17686
EPB41L5	1358.16	0.501196	0.105448	4.75303	2.00393e-06	7.69424e-05	2.06184
SEMA3C	3472.89	-0.500805	0.0894842	-5.59658	2.18619e-08	1.40552e-06	-2.9308
PHF5A	517.984	-0.50383	0.160787	-3.13353	0.00172715	0.0225488	-0.829747
CEBPG	424.903	-0.504443	0.16799	-3.00281	0.002675	0.0321174	-0.753264
ATAD3B	679.047	-0.505035	0.160611	-3.14446	0.00166393	0.0219044	-0.838089
MASTL	518.473	-0.507419	0.149088	-3.40349	0.00066531	0.0108032	-0.997812
TMED8	698.966	-0.507702	0.139581	-3.63732	0.000275487	0.00527215	-1.15655
CCDC137	1102	-0.507714	0.121242	-4.1876	2.81915e-05	0.000785244	-1.57645
KAT6B	627.072	-0.509055	0.145389	-3.50132	0.000462953	0.00799896	-1.06747
PYCRL	532.052	-0.509826	0.144765	-3.52176	0.000428689	0.00748885	-1.08368
CLUH	2035.24	-0.510177	0.100104	-5.09646	3.46056e-07	1.70075e-05	-2.43322
EIF4A1	11233.7	-0.510738	0.0800469	-6.38048	1.76532e-10	1.8416e-08	-3.95046
ADCY3	815.986	-0.512301	0.126855	-4.03847	5.38013e-05	0.00133693	-1.4723
UTP6	339.814	-0.513663	0.171855	-2.98894	0.00279948	0.0333311	-0.758757
ZMYND19	698.755	-0.513914	0.136034	-3.77783	0.000158198	0.00323954	-1.2794
CYCS	2391.06	-0.514492	0.0916255	-5.61516	1.96375e-08	1.26989e-06	-3.03357
EBNA1BP2	1182.25	-0.514976	0.116329	-4.42691	9.55914e-06	0.000311814	-1.80556
POLD2	1828.69	-0.515018	0.103873	-4.95817	7.11611e-07	3.225e-05	-2.31319
GNL3	693.698	-0.515616	0.13637	-3.78101	0.000156195	0.00321042	-1.28566
SLC19A1	814.241	-0.516415	0.123884	-4.16852	3.06579e-05	0.000843322	-1.58746
EMG1	469.06	-0.517198	0.166341	-3.10926	0.00187558	0.0242292	-0.835618
MRPL15	587.976	-0.517417	0.149054	-3.47133	0.000517882	0.00874311	-1.06502
HYAL2	471.506	-0.517523	0.163537	-3.16455	0.00155321	0.0207432	-0.871055
RRP1B	818.406	-0.518617	0.131677	-3.93855	8.19761e-05	0.00188813	-1.4127
VRK1	492.464	-0.521668	0.147431	-3.53839	0.000402578	0.00720341	-1.11765
TRIP13	862.012	-0.521808	0.120143	-4.34322	1.40407e-05	0.000437358	-1.75284
MACF1	927.673	-0.522081	0.151976	-3.43529	0.000591911	0.00979843	-1.04878
POLR3D	421.87	-0.522713	0.158736	-3.29298	0.000991333	0.0145299	-0.960609
AMOTL1	486.479	-0.522971	0.155187	-3.36994	0.000751858	0.0118385	-1.00761
CDK4	3193.23	-0.523115	0.0914106	-5.72269	1.04851e-08	7.29211e-07	-3.21043
PODXL2	676.348	-0.52353	0.138308	-3.78525	0.000153555	0.00316203	-1.30884
NCL	8617.71	-0.523624	0.0720955	-7.26292	3.7883e-13	6.44478e-11	-5.33614
PRMT5	2002.76	-0.524278	0.098783	-5.30737	1.11218e-07	6.24286e-06	-2.72867
TRNT1	394.19	-0.524924	0.165657	-3.16874	0.00153102	0.0204964	-0.886241
RAD1	643.23	-0.526208	0.132752	-3.96385	7.37514e-05	0.0017352	-1.45268
ZDHHC9	730.118	-0.527308	0.130172	-4.05085	5.10322e-05	0.00127962	-1.52546
NUDCD1	881.607	-0.528025	0.130306	-4.05221	5.07366e-05	0.0012751	-1.52834
C16orf80	349.65	-0.528274	0.17048	-3.09875	0.00194339	0.0248699	-0.847523
CTSD	4669.9	-0.529358	0.091812	-5.76568	8.13304e-09	5.80227e-07	-3.30129
TMEM64	5900.89	-0.529465	0.0851577	-6.21747	5.05246e-10	4.94425e-08	-3.86822
TRAP1	2299.12	-0.532644	0.0979093	-5.44018	5.32253e-08	3.16433e-06	-2.92939
ADSL	469.251	-0.534075	0.154756	-3.45108	0.000558356	0.00936919	-1.08326
CGREF1	366.67	-0.534455	0.186698	-2.86267	0.00420082	0.0457211	-0.716107
CDCA7L	406.402	-0.53524	0.162578	-3.29221	0.000994026	0.0145396	-0.983475
NOP16	1421.07	-0.536029	0.110114	-4.86794	1.12768e-06	4.72345e-05	-2.31872
PYCR1	1021.79	-0.536615	0.11388	-4.71209	2.45184e-06	9.22193e-05	-2.16534
NKRF	286.406	-0.537841	0.18442	-2.91639	0.00354106	0.0401298	-0.751112
MRPL3	1518.27	-0.538744	0.100731	-5.34833	8.87677e-08	5.08597e-06	-2.85191
FAM57A	296.389	-0.539025	0.18971	-2.8413	0.00449296	0.0478747	-0.711455
EPT1	832.561	-0.540197	0.13477	-4.00829	6.11613e-05	0.00148969	-1.52708
UTP18	1053.35	-0.542667	0.11595	-4.68017	2.8663e-06	0.000105301	-2.15849
COA4	931.886	-0.543622	0.118698	-4.57988	4.65237e-06	0.000165421	-2.05566
NRARP	311.876	-0.543643	0.183003	-2.97069	0.00297135	0.0350616	-0.791093
E2F1	706.042	-0.543785	0.138151	-3.93616	8.27947e-05	0.00189947	-1.47984
GEMIN4	742.293	-0.544813	0.134362	-4.05482	5.01723e-05	0.00126668	-1.57851
RAP1A	667.677	-0.54501	0.13916	-3.91643	8.98707e-05	0.00202814	-1.46766
SCARB1	1118.96	-0.546734	0.11367	-4.80983	1.51056e-06	6.03024e-05	-2.30704
SLC3A2	1776.19	-0.547533	0.0947955	-5.77594	7.65247e-09	5.53079e-07	-3.42603
ANKRD39	410.085	-0.548639	0.167709	-3.27138	0.00107025	0.01533	-0.995481
YDJC	881.691	-0.548694	0.125627	-4.36764	1.25596e-05	0.000398879	-1.8651
NLN	475.336	-0.549801	0.165918	-3.31368	0.000920755	0.0138151	-1.02244
PGAM5	1043.53	-0.550671	0.124091	-4.43764	9.09524e-06	0.000298443	-1.94119
RHOD	1628.04	-0.550792	0.115041	-4.78777	1.68642e-06	6.63645e-05	-2.30125
OLFM1	395.897	-0.551262	0.161762	-3.40786	0.000654734	0.0106645	-1.08712
KLF16	337.998	-0.551369	0.172317	-3.19973	0.00137556	0.0188488	-0.950954
BCS1L	445.17	-0.551925	0.158376	-3.4849	0.000492326	0.00840145	-1.1456
TSR1	1109.9	-0.553334	0.110668	-4.99995	5.73456e-07	2.67565e-05	-2.53016
PMM2	929.02	-0.553347	0.119043	-4.6483	3.34677e-06	0.000122141	-2.16532
EXO1	297.321	-0.553466	0.182911	-3.02588	0.00247914	0.0302587	-0.840798
MTHFD1L	367.404	-0.553811	0.168737	-3.2821	0.00103039	0.0148994	-1.01172
HDAC11	376.243	-0.557045	0.16442	-3.38793	0.000704218	0.0112208	-1.08622
XRCC3	787.655	-0.557253	0.123606	-4.5083	6.53481e-06	0.000223721	-2.03414
WDR75	575.025	-0.559077	0.141213	-3.95912	7.52278e-05	0.00176618	-1.53912
SLC25A24	1964.36	-0.559959	0.0933281	-5.99989	1.97449e-09	1.69255e-07	-3.79174
FARSB	752.204	-0.561894	0.128045	-4.38827	1.14258e-05	0.00036622	-1.93081
NOM1	554.622	-0.562074	0.14053	-3.99967	6.34322e-05	0.00152818	-1.5827
POLR3K	602.673	-0.562899	0.139787	-4.02682	5.65352e-05	0.00139235	-1.60778
PES1	1294.7	-0.564581	0.105257	-5.36386	8.14632e-08	4.72276e-06	-3.00685
EEF1E1	282.858	-0.565477	0.197617	-2.86148	0.00421673	0.0458491	-0.756986
CDC45	575.204	-0.565933	0.164057	-3.44961	0.000561389	0.00939159	-1.14729
MCM7	6249.38	-0.565986	0.0818297	-6.91664	4.62494e-12	6.39283e-10	-5.20385
MRPL21	591.98	-0.566008	0.143519	-3.94379	8.02028e-05	0.00186712	-1.54454
RSL1D1	2109.96	-0.566054	0.0928134	-6.09884	1.06842e-09	9.47741e-08	-3.97557
URB1	628.595	-0.567691	0.158615	-3.57905	0.000344845	0.00632387	-1.24836
EXOSC2	739.15	-0.567786	0.130356	-4.35566	1.32667e-05	0.000419151	-1.91777
HSCB	249.092	-0.568247	0.201063	-2.82622	0.00471011	0.0496514	-0.741033
VARS	1818.32	-0.569612	0.0952599	-5.97956	2.23742e-09	1.88865e-07	-3.82999
KAT2A	549.968	-0.570861	0.141213	-4.04256	5.28711e-05	0.00131678	-1.64436
MAT2A	2719.82	-0.571309	0.0960073	-5.95069	2.67019e-09	2.18718e-07	-3.80499
FAM86A	502.364	-0.572573	0.148437	-3.85734	0.000114629	0.0024903	-1.49084
SURF2	424.62	-0.574	0.167357	-3.42979	0.000604053	0.00995473	-1.14913
USP36	664.791	-0.574198	0.137081	-4.18877	2.80475e-05	0.000783207	-1.78353
SLC39A4	383.485	-0.577645	0.171933	-3.35971	0.000780236	0.0121519	-1.1064
ECE2	260.462	-0.578037	0.203202	-2.84464	0.00444622	0.0475497	-0.764658
RRP1	767.918	-0.578353	0.128894	-4.48704	7.22201e-06	0.000243478	-2.0899
BOD1	1022.06	-0.58016	0.116471	-4.98115	6.32068e-07	2.91226e-05	-2.63147
C20orf27	1185.77	-0.580632	0.110461	-5.25646	1.46858e-07	7.92175e-06	-2.96191
MRPL39	271.531	-0.58084	0.189324	-3.06797	0.00215519	0.0270205	-0.910935
PHLDA2	582.284	-0.582377	0.153481	-3.79446	0.000147965	0.00306405	-1.46392
HSPA8	18231.3	-0.583207	0.0708431	-8.23238	1.83532e-16	4.41194e-14	-7.78895
LYPD6	833.021	-0.583456	0.12153	-4.8009	1.5795e-06	6.26027e-05	-2.4525
LTV1	339.008	-0.58605	0.173476	-3.37828	0.00072942	0.0115392	-1.13566
C1orf109	262.001	-0.586328	0.19428	-3.01796	0.00254484	0.03089	-0.885462
AMD1	949.573	-0.591074	0.118975	-4.96804	6.76317e-07	3.07766e-05	-2.66679
DCTPP1	1744.5	-0.592189	0.110409	-5.36361	8.15742e-08	4.72276e-06	-3.15388
SRPRB	913.985	-0.593782	0.117813	-5.04005	4.65413e-07	2.22794e-05	-2.76233
PCYOX1L	327.032	-0.59592	0.175488	-3.39579	0.000684321	0.0109829	-1.16758
QTRTD1	431.826	-0.596308	0.155541	-3.83376	0.000126198	0.00270108	-1.53159
NT5C2	2343.82	-0.59773	0.0906029	-6.59725	4.18847e-11	4.87538e-09	-4.96833
GINS2	1370.44	-0.597875	0.107034	-5.58584	2.32568e-08	1.46956e-06	-3.48729
QTRT1	513.511	-0.598937	0.168128	-3.56239	0.000367494	0.00667282	-1.3031
MRPL17	550.492	-0.599106	0.146614	-4.08628	4.38354e-05	0.00115412	-1.76002
MYOF	3092.18	-0.599176	0.0903156	-6.63425	3.26154e-11	3.83681e-09	-5.04268
IFRD1	910.285	-0.600439	0.127076	-4.72504	2.30069e-06	8.71267e-05	-2.43769
UTP20	479.215	-0.602379	0.153806	-3.91648	8.98503e-05	0.00202814	-1.62215
NOP58	1247.11	-0.605231	0.114033	-5.30752	1.11129e-07	6.24286e-06	-3.15
CTU2	697.779	-0.605247	0.134873	-4.48752	7.20577e-06	0.000243478	-2.18708
DUS3L	313.082	-0.606203	0.17984	-3.37079	0.000749527	0.0118235	-1.16831
E2F2	229.702	-0.606259	0.207092	-2.92749	0.00341707	0.0392377	-0.85258
SLC27A4	1168.1	-0.606307	0.118124	-5.13281	2.85445e-07	1.41575e-05	-2.93999
DHX37	704.59	-0.606615	0.128487	-4.72121	2.34442e-06	8.848e-05	-2.4587
NAT10	1119.39	-0.606718	0.114552	-5.29646	1.18069e-07	6.52806e-06	-3.14596
PSMG1	379.083	-0.607488	0.164732	-3.68773	0.000226261	0.00447583	-1.42707
SLCO4A1	359.428	-0.608395	0.168947	-3.6011	0.000316871	0.00590887	-1.35581
TOMM40	2249.78	-0.60879	0.0940026	-6.47631	9.39932e-11	1.04988e-08	-4.85745
AGPAT5	563.699	-0.609202	0.139923	-4.35385	1.33767e-05	0.000420225	-2.05698
CCNB1IP1	342.963	-0.609494	0.172321	-3.53697	0.000404751	0.00721893	-1.30525
PCNA	1393.62	-0.610151	0.110305	-5.53147	3.17564e-08	1.9509e-06	-3.48382
PLOD2	1307.63	-0.612675	0.107454	-5.70175	1.18581e-08	8.09428e-07	-3.73231
PRMT3	213.149	-0.613139	0.216242	-2.83543	0.00457643	0.0485198	-0.805714
HNRNPAB	7034.9	-0.614188	0.0752224	-8.16496	3.2153e-16	7.56485e-14	-8.05889
SLC25A22	329.439	-0.617185	0.174895	-3.52889	0.000417306	0.00737153	-1.31611
MANEAL	690.431	-0.617858	0.135672	-4.55406	5.26202e-06	0.000184722	-2.30676
TIAM1	358.185	-0.620124	0.167666	-3.69858	0.00021681	0.00430429	-1.46727
NXT1	288.203	-0.62076	0.20639	-3.0077	0.00263233	0.031743	-0.930118
HAGHL	556.662	-0.621061	0.158535	-3.9175	8.94725e-05	0.00202814	-1.67246
ORAOV1	456.428	-0.621157	0.159633	-3.89115	9.9771e-05	0.00222433	-1.64781
SLC7A1	949.455	-0.621606	0.128675	-4.83083	1.35962e-06	5.54786e-05	-2.64548
SLC2A1	1326.18	-0.622654	0.108054	-5.76243	8.29098e-09	5.87703e-07	-3.87966
CALML5	328.214	-0.624245	0.208857	-2.98886	0.0028002	0.0333311	-0.922103
CAD	1436.44	-0.624563	0.105675	-5.91022	3.41648e-09	2.73764e-07	-4.09877
ZNF771	854.661	-0.625016	0.14892	-4.197	2.70473e-05	0.00076104	-1.94917
PFDN2	472.352	-0.626652	0.154163	-4.06487	4.80598e-05	0.00122453	-1.82483
MTHFD1	2691.29	-0.627101	0.0889011	-7.05392	1.73949e-12	2.63497e-10	-6.00714
MCM6	1710.49	-0.629695	0.0958983	-6.56628	5.1588e-11	5.94229e-09	-5.1799
GAR1	273.753	-0.630253	0.195367	-3.226	0.00125534	0.0174611	-1.10794
RFC3	668.676	-0.632124	0.145184	-4.35395	1.33708e-05	0.000420225	-2.13438
SIGMAR1	355.099	-0.632832	0.177543	-3.56438	0.00036472	0.00663335	-1.37848
MREG	701.475	-0.634183	0.12839	-4.93949	7.83266e-07	3.49248e-05	-2.82647
GLA	812.914	-0.634688	0.126786	-5.006	5.55741e-07	2.61506e-05	-2.90847
DCAF13	1261.71	-0.635372	0.106764	-5.95119	2.66197e-09	2.18718e-07	-4.23165
MTSS1	432.295	-0.635801	0.156597	-4.0601	4.90514e-05	0.00124406	-1.8471
CDC6	690.235	-0.636723	0.129995	-4.89805	9.67921e-07	4.1647e-05	-2.78911
OTUD6B	547.947	-0.638414	0.144635	-4.41397	1.01493e-05	0.000328162	-2.22418
MCM2	2430.63	-0.640062	0.091118	-7.02454	2.1477e-12	3.20936e-10	-6.07648
SEH1L	557.722	-0.641457	0.14468	-4.43364	9.26567e-06	0.000303136	-2.25688
FGFRL1	407.509	-0.643579	0.162129	-3.96954	7.2013e-05	0.00170154	-1.78217
NPM3	360.195	-0.645564	0.17629	-3.66195	0.000250303	0.00489886	-1.49119
NHSL1	195.216	-0.646543	0.225496	-2.86721	0.00414109	0.0452492	-0.869205
TIPARP	238.368	-0.647613	0.201171	-3.21922	0.0012854	0.0178	-1.13305
PWP2	532.875	-0.647794	0.142892	-4.53345	5.80271e-06	0.000199895	-2.39632
SYT12	234.142	-0.64971	0.206392	-3.14794	0.00164427	0.0217492	-1.08018
FKBP5	411.258	-0.650636	0.166816	-3.90031	9.60677e-05	0.0021548	-1.73498
NIP7	671.423	-0.651266	0.136272	-4.77915	1.76039e-06	6.88196e-05	-2.71076
PPRC1	558.851	-0.651821	0.149227	-4.36797	1.25405e-05	0.000398879	-2.21564
GRWD1	868.629	-0.655027	0.119372	-5.48729	4.08154e-08	2.46632e-06	-3.67336
SYTL4	260.397	-0.658504	0.199464	-3.30137	0.000962144	0.0143195	-1.21433
AKAP1	1243.59	-0.658968	0.106677	-6.1772	6.52476e-10	6.21989e-08	-4.74867
SLC25A33	182.723	-0.65938	0.227999	-2.89203	0.00382758	0.0424953	-0.904445
DSCC1	428.937	-0.659397	0.156952	-4.20128	2.65412e-05	0.000752544	-2.05961
GEMIN5	657.568	-0.663838	0.134845	-4.92299	8.52318e-07	3.72527e-05	-2.94004
SLC25A32	595.976	-0.667249	0.137629	-4.84817	1.24603e-06	5.16053e-05	-2.8607
NRIP1	1409.75	-0.667451	0.108649	-6.1432	8.08742e-10	7.39097e-08	-4.75979
FAM207A	526.944	-0.671446	0.178901	-3.75317	0.000174615	0.00354293	-1.64547
RNF138	215.037	-0.676815	0.212059	-3.19164	0.00141466	0.0193127	-1.16017
RABGGTB	412.928	-0.678272	0.169344	-4.00528	6.19434e-05	0.00150543	-1.91432
RAI14	168.898	-0.679318	0.236802	-2.86872	0.00412138	0.0450784	-0.914383
GART	898.27	-0.679982	0.118749	-5.72621	1.02697e-08	7.23328e-07	-4.17554
DDX31	338.613	-0.680656	0.175469	-3.87907	0.000104855	0.00230973	-1.79451
TPBG	1721.89	-0.681261	0.0963616	-7.06984	1.5511e-12	2.41579e-10	-6.55165
RABEPK	275.25	-0.681296	0.206489	-3.29943	0.000968807	0.0143529	-1.25567
TMA16	291.004	-0.681691	0.188407	-3.61818	0.000296688	0.00560816	-1.53461
MCMDC2	316.025	-0.683192	0.216579	-3.15447	0.00160788	0.0213701	-1.14106
PNP	1047.75	-0.684475	0.120474	-5.68152	1.33504e-08	8.9472e-07	-4.13992
WDR65	304.48	-0.686547	0.205667	-3.33815	0.000843395	0.0129352	-1.29636
WDR77	838.444	-0.686812	0.122901	-5.58832	2.29275e-08	1.45708e-06	-4.00859
ZP3	173.55	-0.687864	0.236577	-2.90757	0.00364246	0.0409332	-0.954703
SRSF7	1760.66	-0.687937	0.114734	-5.99591	2.02353e-09	1.72125e-07	-4.65331
PSMG4	191.301	-0.688636	0.227738	-3.0238	0.00249621	0.0304334	-1.04442
FAM102A	4301.13	-0.689895	0.082374	-8.37516	5.51486e-17	1.41822e-14	-9.55384
MAPT	312.93	-0.690481	0.185257	-3.72715	0.00019366	0.00389362	-1.66381
C4orf19	301.319	-0.690654	0.181147	-3.81266	0.000137477	0.00290119	-1.75248
IFRD2	1219.77	-0.693144	0.111076	-6.24027	4.3683e-10	4.39133e-08	-5.09974
FOSL2	652.602	-0.695758	0.141011	-4.93407	8.05338e-07	3.54798e-05	-3.09614
C19orf48	1266.81	-0.695806	0.117764	-5.9085	3.45231e-09	2.74645e-07	-4.56534
LONRF2	490.813	-0.697219	0.164314	-4.24321	2.20343e-05	0.000649748	-2.22221
UBIAD1	259.826	-0.697792	0.197535	-3.53249	0.000411666	0.0073069	-1.49067
GTPBP4	1638.93	-0.698831	0.100927	-6.9241	4.38766e-12	6.14161e-10	-6.43743
POGLUT1	172.065	-0.699135	0.23729	-2.94633	0.00321566	0.0373474	-0.998184
LSMEM2	203.458	-0.699511	0.241083	-2.90154	0.00371338	0.0415192	-0.96655
ELP3	548.76	-0.702265	0.142211	-4.9382	7.88468e-07	3.50156e-05	-3.12911
NLE1	223.261	-0.704378	0.210316	-3.34913	0.000810648	0.0125373	-1.33958
SLC39A6	3325.6	-0.706532	0.082404	-8.574	9.99499e-18	2.90854e-15	-10.2704
CDC25A	220.923	-0.708802	0.220158	-3.21952	0.00128406	0.0178	-1.24011
GTPBP3	378.266	-0.71077	0.169432	-4.19502	2.72851e-05	0.000765785	-2.21468
GMNN	510.228	-0.713047	0.15222	-4.68431	2.80899e-06	0.000103886	-2.84038
METTL8	155.687	-0.715049	0.248133	-2.88171	0.00395519	0.0435412	-0.973253
TCOF1	1733.06	-0.716402	0.0978469	-7.32166	2.44913e-13	4.23164e-11	-7.43159
CUEDC1	864.914	-0.717104	0.119987	-5.97651	2.27966e-09	1.90973e-07	-4.81824
CCDC85B	827.42	-0.717165	0.142182	-5.04399	4.5592e-07	2.20155e-05	-3.34003
MKI67IP	570.46	-0.721658	0.146079	-4.94019	7.80456e-07	3.49248e-05	-3.21633
MAK16	325.38	-0.722106	0.177292	-4.07297	4.64169e-05	0.00119367	-2.1108
B3GALNT1	1050.53	-0.722451	0.112137	-6.44258	1.17457e-10	1.28598e-08	-5.70069
ASB13	466.474	-0.72324	0.150741	-4.79791	1.60331e-06	6.33191e-05	-3.0365
SLC16A1	219.517	-0.727471	0.207916	-3.49888	0.000467221	0.0080601	-1.52308
PAK1IP1	236.666	-0.729295	0.206963	-3.5238	0.000425408	0.00744711	-1.55195
SIAH2	736.755	-0.729816	0.126099	-5.78764	7.13821e-09	5.19305e-07	-4.58659
POLR1C	323.128	-0.73013	0.186863	-3.9073	9.33323e-05	0.00210197	-1.95483
PPIF	1156.76	-0.734237	0.107698	-6.81755	9.26072e-12	1.21911e-09	-6.54496
SFXN4	251.138	-0.734975	0.208327	-3.52798	0.000418744	0.00737336	-1.56721
MCM10	649.814	-0.735769	0.13299	-5.53253	3.15644e-08	1.9509e-06	-4.20107
TGIF2	348.775	-0.737405	0.175469	-4.20248	2.64011e-05	0.000750496	-2.30413
TRMT1	434.409	-0.742564	0.155916	-4.76259	1.91126e-06	7.36402e-05	-3.06893
PAICS	2237.76	-0.743434	0.0895362	-8.30317	1.01367e-16	2.54755e-14	-10.1062
WDR12	359.084	-0.745044	0.176003	-4.23313	2.3046e-05	0.000667741	-2.36581
DPH2	446.525	-0.748211	0.156883	-4.76923	1.84936e-06	7.20078e-05	-3.09956
RAB31	509.684	-0.748225	0.148582	-5.03576	4.75955e-07	2.26858e-05	-3.47494
CD320	283.95	-0.748265	0.214647	-3.48602	0.000490266	0.00837923	-1.55399
SFXN2	353.756	-0.74889	0.178044	-4.20622	2.59678e-05	0.000740081	-2.34457
C11orf82	273.227	-0.751573	0.193366	-3.88678	0.000101581	0.002257	-1.98901
RPL22L1	252.121	-0.753216	0.207085	-3.63724	0.000275574	0.00527215	-1.71584
GADD45B	276.51	-0.75381	0.197159	-3.82335	0.000131648	0.00281036	-1.92315
SLC24A3	227.579	-0.753979	0.209825	-3.59337	0.000326432	0.0060667	-1.67161
PNPT1	538.737	-0.756508	0.146819	-5.15265	2.56826e-07	1.30875e-05	-3.69414
WDR4	314.953	-0.756971	0.185624	-4.07798	4.54286e-05	0.00117371	-2.21826
RPIA	429.95	-0.757512	0.155485	-4.87192	1.10518e-06	4.64678e-05	-3.28218
ZNF367	374.081	-0.75909	0.170226	-4.4593	8.22269e-06	0.000272235	-2.7062
IPO4	2151.07	-0.771721	0.0911404	-8.46738	2.50965e-17	6.60754e-15	-10.943
RRP15	1060.14	-0.777819	0.114412	-6.79841	1.05781e-11	1.36014e-09	-6.89647
PDCD11	742.253	-0.78616	0.134101	-5.86245	4.56082e-09	3.47818e-07	-5.07753
MRTO4	986.203	-0.78841	0.121031	-6.51411	7.31204e-11	8.25067e-09	-6.37312
DKK1	1676.97	-0.788465	0.118537	-6.65165	2.89832e-11	3.4462e-09	-6.67251
GPATCH4	537.47	-0.788772	0.143268	-5.50555	3.68012e-08	2.23597e-06	-4.45698
JPH1	133.074	-0.79714	0.265122	-3.00669	0.00264107	0.0318137	-1.19363
DSCAM	712.558	-0.79786	0.130831	-6.0984	1.07133e-09	9.47741e-08	-5.60362
SLC7A5	2529.15	-0.802305	0.0911053	-8.80635	1.29288e-18	3.97131e-16	-12.3564
TFRC	1910.84	-0.80339	0.10114	-7.94338	1.96748e-15	4.18392e-13	-9.9447
TMEM201	311.919	-0.806165	0.179431	-4.4929	7.02585e-06	0.000238318	-2.92061
CHEK2	482.198	-0.806201	0.152743	-5.27815	1.30492e-07	7.14346e-06	-4.14878
SLC9A3R1	8522.23	-0.811116	0.0763271	-10.6268	2.23571e-26	1.76589e-23	-18.4553
CTPS1	751.992	-0.811505	0.125343	-6.47425	9.52851e-11	1.05366e-08	-6.47361
NOP2	966.157	-0.815047	0.117537	-6.9344	4.07958e-12	5.78358e-10	-7.52924
ABAT	414.548	-0.81509	0.169344	-4.81323	1.48512e-06	5.98443e-05	-3.4421
PPAT	427.339	-0.815836	0.158219	-5.15639	2.51759e-07	1.28887e-05	-3.98927
PIM1	155.231	-0.816607	0.246953	-3.30673	0.000943934	0.0140864	-1.5117
ZNF703	1846.52	-0.817513	0.096356	-8.4843	2.17021e-17	5.85323e-15	-11.6353
MYBBP1A	908.681	-0.818192	0.118668	-6.89482	5.39324e-12	7.23226e-10	-7.47887
WDR74	564.877	-0.823575	0.14066	-5.85507	4.76802e-09	3.61128e-07	-5.30575
TFF1	2959.56	-0.823982	0.0891161	-9.24616	2.32697e-20	8.5772e-18	-14.0626
KAZN	203.288	-0.827086	0.24798	-3.33529	0.000852113	0.0129863	-1.56031
POLR1E	312.297	-0.830147	0.205028	-4.04895	5.14486e-05	0.00128715	-2.39943
MARS2	212.387	-0.830394	0.215856	-3.84698	0.000119582	0.0025827	-2.149
NOL6	625.512	-0.831651	0.140556	-5.91686	3.2815e-09	2.64867e-07	-5.46974
DOK7	390.473	-0.832111	0.186281	-4.46696	7.9339e-06	0.000263463	-2.97836
SRM	1470.48	-0.833089	0.105268	-7.91396	2.49333e-15	5.13267e-13	-10.2384
SOX3	294.762	-0.834818	0.186782	-4.46948	7.84117e-06	0.000261167	-2.99122
KHK	240.995	-0.835004	0.201688	-4.14007	3.47202e-05	0.00093415	-2.52971
ABCE1	1074.55	-0.837752	0.110489	-7.58224	3.39632e-14	6.36551e-12	-9.37961
GLB1L2	111.495	-0.839345	0.293709	-2.85774	0.00426668	0.04623	-1.12059
RRP12	602.401	-0.842933	0.138418	-6.08977	1.13076e-09	9.8456e-08	-5.90623
DHODH	217.353	-0.84362	0.21226	-3.97447	7.05376e-05	0.00167475	-2.34193
TIMM8A	224.283	-0.843939	0.212073	-3.97948	6.90673e-05	0.00164601	-2.34916
PNO1	490.737	-0.844442	0.148365	-5.69164	1.25826e-08	8.48407e-07	-5.12694
SLC25A15	194.975	-0.844784	0.225486	-3.7465	0.000179316	0.00363165	-2.06119
UNG	1376.18	-0.850212	0.103074	-8.24856	1.60313e-16	3.93943e-14	-11.3967
RPP25	403.45	-0.852629	0.160478	-5.31308	1.0779e-07	6.1125e-06	-4.44542
PUS7	531.72	-0.85458	0.149287	-5.72443	1.03782e-08	7.26345e-07	-5.24615
CBFA2T3	768.418	-0.855112	0.1255	-6.81366	9.5148e-12	1.23782e-09	-7.61678
NOC3L	201.95	-0.85534	0.224789	-3.80508	0.000141758	0.00297185	-2.16142
AEN	551.25	-0.855455	0.141564	-6.0429	1.51366e-09	1.30766e-07	-5.88853
JAK2	99.7232	-0.860695	0.302454	-2.84571	0.00443129	0.0474818	-1.13911
TIPIN	165.355	-0.862343	0.238019	-3.623	0.000291211	0.00552352	-1.94698
METTL1	204.505	-0.866911	0.220422	-3.93296	8.39053e-05	0.00192096	-2.35495
BOP1	175.319	-0.867068	0.266297	-3.25602	0.00112986	0.0160386	-1.55624
DTL	221.98	-0.871486	0.207804	-4.19378	2.74343e-05	0.000768022	-2.71435
BRIX1	590.88	-0.876492	0.141628	-6.1887	6.06611e-10	5.83296e-08	-6.34064
ALDH1B1	365.398	-0.880872	0.176753	-4.98362	6.24059e-07	2.88738e-05	-3.99871
SELRC1	206.814	-0.881935	0.222905	-3.95655	7.60389e-05	0.00178144	-2.42464
CA2	2157.07	-0.882206	0.0917142	-9.61907	6.64271e-22	3.1937e-19	-16.317
TRMT61A	574.401	-0.88331	0.148393	-5.95252	2.64043e-09	2.18718e-07	-5.88295
IGSF1	179.326	-0.890587	0.243941	-3.65082	0.000261403	0.00506234	-2.04447
EPS15L1	1023.11	-0.891368	0.117508	-7.58562	3.30908e-14	6.30892e-12	-9.98336
POLR1B	516.762	-0.891719	0.146102	-6.10338	1.03847e-09	9.4126e-08	-6.26547
TFAP4	246.264	-0.900207	0.207162	-4.34543	1.39006e-05	0.000435446	-3.02566
NOLC1	1782.93	-0.902206	0.0951211	-9.48482	2.42808e-21	1.03268e-18	-16.2271
KIAA0020	328.925	-0.903671	0.197006	-4.58703	4.49607e-06	0.000160898	-3.42803
NAT8L	129.154	-0.910264	0.273828	-3.32422	0.000886675	0.0134081	-1.70459
NAB2	303.979	-0.912299	0.183617	-4.96848	6.74805e-07	3.07766e-05	-4.11609
MICB	161.039	-0.913473	0.254712	-3.5863	0.000335404	0.00620217	-2.01645
NOP56	1345.54	-0.918282	0.107285	-8.55926	1.13598e-17	3.22095e-15	-13.3078
LRFN4	417.692	-0.918774	0.17714	-5.18673	2.14024e-07	1.11112e-05	-4.55183
RPF2	240.924	-0.921099	0.200893	-4.58502	4.53934e-06	0.000161923	-3.4916
THSD4	186.388	-0.928323	0.242155	-3.83359	0.000126285	0.00270108	-2.38436
WDR43	895.074	-0.931905	0.120717	-7.71978	1.16528e-14	2.26065e-12	-10.8528
C10orf2	230.626	-0.933339	0.223339	-4.17902	2.92772e-05	0.000809369	-2.88575
RIMS4	123.361	-0.935033	0.276974	-3.37588	0.000735796	0.0116235	-1.80897
EXOSC5	311.234	-0.941403	0.200754	-4.68934	2.74088e-06	0.000101707	-3.75869
FKBP4	6929.62	-0.946609	0.0751185	-12.6015	2.07074e-36	2.08166e-33	-30.9367
SLC25A19	295.559	-0.955429	0.185725	-5.14432	2.68492e-07	1.36192e-05	-4.64898
PLD6	111.021	-0.957626	0.287001	-3.33667	0.000847888	0.0129502	-1.80773
UCK2	435.077	-0.968144	0.156298	-6.19422	5.85733e-10	5.68161e-08	-7.01472
RIOK1	198.513	-0.971146	0.221119	-4.39196	1.12331e-05	0.000361629	-3.34243
RCL1	192.861	-0.976088	0.230311	-4.23814	2.25383e-05	0.000656422	-3.10671
PIGW	180.181	-1.00784	0.2337	-4.31253	1.61394e-05	0.00049301	-3.33307
TIFA	242.65	-1.01068	0.208707	-4.8426	1.2815e-06	5.26896e-05	-4.32399
KLF4	1076.56	-1.0167	0.113009	-8.99663	2.32761e-19	7.58776e-17	-16.389
DKC1	1562.68	-1.02551	0.0999877	-10.2564	1.10803e-24	6.12629e-22	-21.7539
POLR3G	79.6775	-1.02643	0.361346	-2.84059	0.00450307	0.0479259	-1.35431
IL17RB	84.8283	-1.03401	0.333295	-3.10238	0.00191974	0.024713	-1.66173
FOXC1	205.061	-1.04335	0.216523	-4.81867	1.44518e-06	5.87531e-05	-4.4144
CD3EAP	375.963	-1.0443	0.17554	-5.9491	2.69616e-09	2.19221e-07	-6.95415
ALKBH2	166.477	-1.04699	0.242813	-4.31189	1.61861e-05	0.000493075	-3.46247
WDR3	421.29	-1.05286	0.160937	-6.54206	6.06759e-11	6.91706e-09	-8.59145
CCND1	5556.54	-1.05966	0.0763137	-13.8856	7.7448e-44	9.51577e-41	-42.4093
DDX21	1760.21	-1.06127	0.103724	-10.2317	1.43044e-24	7.53227e-22	-22.4173
SGK3	83.3011	-1.06524	0.330916	-3.21905	0.00128615	0.0178	-1.86372
LRFN1	77.1084	-1.0663	0.360586	-2.95713	0.00310519	0.0362972	-1.5356
FHL1	203.836	-1.07055	0.219197	-4.88396	1.03974e-06	4.40514e-05	-4.66337
TMEM164	961.416	-1.07128	0.118941	-9.00679	2.12172e-19	7.33187e-17	-17.2848
ELOVL2	433.696	-1.07379	0.15576	-6.8939	5.42845e-12	7.23226e-10	-9.81525
RPP40	177.287	-1.09056	0.232993	-4.68067	2.85937e-06	0.000105301	-4.33778
PUS1	679.738	-1.09236	0.136749	-7.98802	1.37119e-15	3.03253e-13	-13.6743
URB2	253.11	-1.10366	0.197879	-5.57744	2.44082e-08	1.53355e-06	-6.417
CELSR2	4618.47	-1.10856	0.107673	-10.2957	7.37169e-25	4.29032e-22	-23.6872
MATK	123.953	-1.11183	0.283383	-3.92344	8.72929e-05	0.00199439	-3.00217
SLC29A1	403.841	-1.12456	0.163035	-6.89765	5.28684e-12	7.21752e-10	-10.2803
THBS1	1240.7	-1.13435	0.118443	-9.5772	9.97133e-22	4.59429e-19	-20.8014
DUSP5	111.11	-1.13471	0.289687	-3.91701	8.96546e-05	0.00202814	-3.05565
BYSL	344.117	-1.13881	0.178599	-6.37638	1.81327e-10	1.87393e-08	-8.79989
STC1	203.869	-1.14091	0.221965	-5.14005	2.7467e-07	1.3869e-05	-5.5425
RRP9	283.785	-1.14563	0.196845	-5.81994	5.88703e-09	4.39856e-07	-7.28239
TPD52L1	1957.83	-1.15687	0.094188	-12.2826	1.12335e-34	9.55541e-32	-35.8859
ARL10	249.269	-1.16345	0.200467	-5.80369	6.48708e-09	4.78228e-07	-7.35341
KCNK5	69.8168	-1.16389	0.407058	-2.85926	0.00424627	0.0460797	-1.55552
CDCA7	139.424	-1.1661	0.261829	-4.45368	8.4412e-06	0.000278635	-4.14545
CCDC86	536.434	-1.17686	0.151697	-7.75794	8.63204e-15	1.73551e-12	-13.8405
ADCY1	881.885	-1.20101	0.1482	-8.10395	5.32019e-16	1.22564e-13	-15.507
A4GALT	155.621	-1.20481	0.254457	-4.73481	2.19261e-06	8.36064e-05	-4.91292
TSKU	389.024	-1.21037	0.16517	-7.328	2.3361e-13	4.10041e-11	-12.5723
SMKR1	65.2707	-1.21052	0.373155	-3.24401	0.00117859	0.0166874	-2.15183
RRS1	513.302	-1.21348	0.16137	-7.51982	5.48524e-14	9.94356e-12	-13.3512
DOK1	110.139	-1.2176	0.293608	-4.14702	3.36824e-05	0.000908439	-3.70357
RARA	868.591	-1.26009	0.12757	-9.87764	5.20423e-23	2.61584e-20	-24.6756
LYAR	362.79	-1.26634	0.179288	-7.06317	1.62746e-12	2.49951e-10	-12.1596
XBP1	8617.78	-1.27229	0.0756681	-16.814	1.92594e-63	3.54951e-60	-75.6372
C6orf141	83.2452	-1.27998	0.355561	-3.59989	0.000318348	0.00592642	-2.85078
SYTL5	715.777	-1.2843	0.134208	-9.56954	1.07386e-21	4.74991e-19	-23.5327
SHH	321.402	-1.29708	0.182641	-7.10179	1.23155e-12	1.97369e-10	-12.5878
SPAG17	45.9646	-1.32792	0.456594	-2.90831	0.00363382	0.0408777	-1.84383
MYBL1	300.831	-1.32851	0.207521	-6.40182	1.53538e-10	1.63252e-08	-10.3453
C1orf226	173.675	-1.34996	0.236668	-5.70404	1.17003e-08	8.03613e-07	-8.22795
RET	445.864	-1.35298	0.155663	-8.69172	3.56996e-18	1.06694e-15	-20.2566
FAM216A	83.414	-1.36479	0.332718	-4.10195	4.09675e-05	0.00108899	-4.04385
RNF223	507.064	-1.36556	0.148199	-9.21434	3.13185e-20	1.11716e-17	-23.1488
CD44	350.54	-1.37707	0.182115	-7.5615	3.98453e-14	7.3435e-12	-15.3324
PTGDR2	46.0909	-1.38934	0.44508	-3.12156	0.00179894	0.0234032	-2.26564
PPM1K	172.061	-1.39927	0.253422	-5.52148	3.36152e-08	2.05368e-06	-7.95828
SULF1	66.1461	-1.42066	0.381583	-3.72306	0.000196823	0.00395003	-3.4144
CISH	105.904	-1.42633	0.331517	-4.30243	1.68938e-05	0.000511813	-4.69389
FMN1	189.037	-1.45326	0.247472	-5.87243	4.29452e-09	3.3209e-07	-9.41533
EGR1	135.379	-1.4676	0.285827	-5.13457	2.82787e-07	1.41496e-05	-7.11677
RAB30	227.688	-1.48324	0.208968	-7.0979	1.26664e-12	2.00093e-10	-14.3856
SLC39A8	573.672	-1.48497	0.141597	-10.4872	9.8876e-26	6.83357e-23	-32.9148
PRSS23	2014.96	-1.54681	0.0937139	-16.5057	3.33949e-61	5.27545e-58	-88.5978
SLC6A14	790.736	-1.58503	0.128959	-12.291	1.01277e-34	9.33266e-32	-49.1836
BRINP2	69.4643	-1.59921	0.384908	-4.1548	3.25579e-05	0.000886761	-4.88111
FABP5	95.899	-1.60584	0.315759	-5.08565	3.66375e-07	1.78475e-05	-7.62519
HS3ST3A1	73.8419	-1.64195	0.407419	-4.03013	5.57459e-05	0.00137906	-4.69666
PKIB	489.336	-1.64471	0.156966	-10.4781	1.0889e-25	7.08299e-23	-36.43
MYB	331.717	-1.69977	0.180459	-9.41913	4.54843e-21	1.79631e-18	-30.1634
GFRA1	2108.3	-1.70192	0.0930399	-18.2923	9.52305e-75	3.51019e-71	-119.908
STC2	1544.34	-1.76307	0.10319	-17.0857	1.8959e-65	4.19297e-62	-108.213
FJX1	113.515	-1.79325	0.293884	-6.1019	1.04816e-09	9.42319e-08	-12.599
MYC	619.157	-1.84139	0.143722	-12.8121	1.40198e-37	1.55031e-34	-62.2567
RAPGEFL1	246.385	-1.91673	0.213056	-8.99637	2.33301e-19	7.58776e-17	-30.8975
IFITM10	171.511	-1.91696	0.269361	-7.11669	1.10551e-12	1.79775e-10	-18.6813
NPY1R	206.956	-1.92279	0.226142	-8.5026	1.85398e-17	5.12532e-15	-27.4772
PDZK1	51.6798	-1.92344	0.450265	-4.27179	1.93912e-05	0.000574874	-6.23275
RASGRP1	95.694	-1.93128	0.32766	-5.89417	3.76562e-09	2.9743e-07	-12.6047
CA12	1299.36	-1.96326	0.108057	-18.1687	9.12961e-74	2.52388e-70	-136.639
IGFBP4	2078.24	-1.98993	0.101899	-19.5283	6.30742e-85	3.48737e-81	-160.104
AGR3	106.489	-2.01446	0.321543	-6.26498	3.7288e-10	3.78285e-08	-14.9517
AMZ1	154.085	-2.03752	0.275251	-7.4024	1.33741e-13	2.38534e-11	-21.6434
RERG	86.5505	-2.13042	0.341595	-6.23668	4.46969e-10	4.45277e-08	-15.6615
SGK1	58.3824	-2.47793	0.439271	-5.641	1.6907e-08	1.11174e-06	-14.7536
HEY2	53.5778	-2.50078	0.442271	-5.65441	1.56384e-08	1.03551e-06	-14.9668
FOS	74.9411	-2.70314	0.389193	-6.94549	3.77146e-12	5.41621e-10	-25.0481
PGR	133.567	-2.75987	0.292995	-9.41954	4.53069e-21	1.79631e-18	-48.9757
AREG	59.2895	-2.86225	0.464789	-6.15816	7.35939e-10	6.83867e-08	-20.5081
GPR68	70.7983	-2.92828	0.436095	-6.71479	1.88338e-11	2.28862e-09	-25.3016
C5AR2	71.5851	-3.16595	0.437239	-7.24078	4.46108e-13	7.47434e-11	-32.0598
CXCL12	330.603	-3.29829	0.205011	-16.0884	3.07914e-58	4.25615e-55	-179.331
GREB1	3782.25	-3.4965	0.112095	-31.1923	1.3559e-213	1.49935e-209	-730.154

## Sheet: B. WTNDVeh_vs_WTNDCo
id	baseMean	log2FoldChange	lfcSE	stat	pvalue	padj	sig_score
PKD1L2	23.7711	2.59494	0.696706	3.72458	0.000195639	0.00383828	6.26902
KLHDC7A	21.8999	2.07562	0.675708	3.07177	0.00212792	0.0262768	3.28037
LIPH	48.8326	2.03735	0.460059	4.42846	9.49105e-06	0.000304657	7.1637
SALL4	22.7873	1.90983	0.651441	2.9317	0.00337116	0.0375939	2.72128
OAS1	34.1356	1.90735	0.559489	3.40909	0.000651799	0.0102212	3.79658
IFIT1	27.5041	1.87302	0.593552	3.15561	0.00160162	0.0208641	3.1478
SELL	91.0091	1.78223	0.343229	5.19253	2.07451e-07	1.10072e-05	8.83687
PSCA	117.249	1.7165	0.290956	5.89952	3.64555e-09	2.82409e-07	11.2416
MALL	52.3878	1.67565	0.430907	3.88867	0.000100795	0.00230105	4.4205
BMF	157.45	1.65124	0.259283	6.36847	1.90927e-10	1.91256e-08	12.7449
GRHL3	192.734	1.63185	0.23425	6.96629	3.25418e-12	4.06597e-10	15.3245
SEMA6C	95.3765	1.4414	0.325368	4.43005	9.4211e-06	0.00030325	5.07112
TCP11L2	41.5582	1.43451	0.470774	3.04714	0.0023103	0.0279642	2.22837
ASIC3	44.7643	1.33823	0.453005	2.95412	0.0031356	0.0356862	1.93709
IL1R1	309.79	1.31561	0.181665	7.24198	4.42191e-13	6.76087e-11	13.3798
CCNG2	589.255	1.26826	0.137983	9.19143	3.87658e-20	1.28703e-17	21.4215
RNF144B	64.3941	1.25271	0.388446	3.22493	0.00126003	0.0174304	2.20314
AC090186.1	49.4626	1.2493	0.427521	2.92219	0.00347577	0.0383192	1.76973
TP53INP1	1008.42	1.24292	0.114128	10.8906	1.27749e-27	8.73202e-25	29.9033
GABARAPL1	70.3345	1.23717	0.37008	3.34299	0.000828819	0.0124752	2.35551
PALM3	90.5406	1.23314	0.3183	3.87414	0.000107003	0.00240034	3.23049
PNRC1	443.18	1.22764	0.15543	7.8983	2.82727e-15	5.6643e-13	15.0347
FAM105A	102.552	1.21677	0.308298	3.94674	7.92224e-05	0.00185224	3.32459
IGFBP3	119.323	1.20491	0.279165	4.31611	1.58803e-05	0.000481799	3.99684
DHRS3	147.497	1.18492	0.258387	4.58583	4.52188e-06	0.000161179	4.49402
AHRR	120.033	1.17386	0.277399	4.23168	2.31957e-05	0.000662247	3.73169
C1orf167	74.9692	1.16781	0.366582	3.18566	0.00144424	0.0193104	2.00186
B3GALT4	103.097	1.14647	0.33561	3.41608	0.000635294	0.0100437	2.29077
DYRK1B	150.776	1.11275	0.257274	4.32515	1.52429e-05	0.000464889	3.7084
KLHL24	143.906	1.08601	0.262889	4.13105	3.61102e-05	0.000951476	3.28149
YPEL3	1178.8	1.04716	0.113009	9.26615	1.92993e-20	6.79568e-18	17.9774
DDIT4	630.052	1.04233	0.13684	7.61714	2.59367e-14	4.43212e-12	11.834
TMPRSS2	175.232	1.04172	0.231752	4.49498	6.95779e-06	0.000233669	3.78291
PTGER4	170.402	1.01328	0.246246	4.11491	3.87337e-05	0.00100019	3.03975
SESN3	171.791	1.01174	0.24407	4.14527	3.39411e-05	0.000917199	3.07318
YPEL2	251.664	1.00874	0.201306	5.01101	5.41459e-07	2.62156e-05	4.6215
GRB7	203.447	1.00514	0.220516	4.55816	5.1604e-06	0.000179533	3.76513
ORAI3	136.918	0.995622	0.261456	3.808	0.000140098	0.00294383	2.52001
GYG2	82.6123	0.989541	0.334325	2.95982	0.00307817	0.0353094	1.43692
BTG2	1745	0.988361	0.0945391	10.4545	1.3971e-25	9.01909e-23	21.7883
PARP9	363.644	0.983366	0.167203	5.88128	4.07109e-09	3.11224e-07	6.39869
RFX5	757.777	0.972944	0.123252	7.89394	2.92786e-15	5.73401e-13	11.9103
CREBRF	89.5348	0.945207	0.319842	2.95523	0.00312437	0.0355933	1.36926
PTK2B	102.145	0.936182	0.314312	2.97851	0.00289653	0.033557	1.38014
ST3GAL5	129.081	0.930823	0.273457	3.40392	0.000664273	0.0103888	1.84623
PARP14	179.837	0.928476	0.245688	3.77909	0.000157401	0.00321442	2.3146
DPYD	152.28	0.923401	0.258577	3.57108	0.000355509	0.00622141	2.03713
FRAT1	83.8482	0.922138	0.327427	2.81631	0.00485782	0.0499538	1.2001
HDAC5	253.356	0.92	0.19658	4.68004	2.86821e-06	0.00010821	3.64848
SASH1	189.37	0.913413	0.230643	3.96028	7.48615e-05	0.00176807	2.51417
PARP12	113.982	0.911092	0.284457	3.20292	0.00136042	0.0184673	1.57947
MXD4	1138.09	0.90521	0.110247	8.21072	2.19872e-16	5.2141e-14	12.0237
EPHA4	423.554	0.9044	0.161483	5.60058	2.1364e-08	1.41051e-06	5.29131
CASP9	124.09	0.903273	0.282705	3.1951	0.00139781	0.018821	1.55847
CBLN3	155.434	0.881502	0.242839	3.62999	0.000283434	0.0051461	2.01734
EPAS1	615.074	0.877319	0.138904	6.31601	2.68405e-10	2.64311e-08	6.64822
NPNT	1318.76	0.876342	0.101695	8.61734	6.85282e-18	1.85185e-15	12.9106
RAB27B	569.769	0.85846	0.137921	6.2243	4.83709e-10	4.60713e-08	6.29815
SORL1	117.131	0.856945	0.278265	3.0796	0.00207281	0.0257605	1.36172
NDRG1	314.304	0.854138	0.177986	4.79889	1.59544e-06	6.52782e-05	3.57477
DMRTA1	135.73	0.854	0.261786	3.2622	0.00110549	0.0156085	1.54287
ID3	938.143	0.851159	0.131283	6.48337	8.96949e-11	9.30584e-09	6.83586
SRCIN1	111.7	0.844097	0.289091	2.91983	0.0035022	0.038574	1.19331
ID1	2597.67	0.817588	0.10371	7.88338	3.18641e-15	6.06986e-13	9.98833
HCAR1	163.7	0.816658	0.23879	3.41998	0.000626249	0.00995488	1.63492
BIK	126.359	0.811348	0.275666	2.94323	0.0032481	0.036608	1.16544
IRF9	270.935	0.809496	0.188378	4.2972	1.72971e-05	0.000515365	2.66153
N4BP3	760.17	0.802709	0.133247	6.02423	1.69921e-09	1.40034e-07	5.50158
CALCOCO1	384.075	0.801819	0.173806	4.6133	3.96329e-06	0.000143023	3.08267
ADCY5	345.127	0.801602	0.172226	4.65436	3.24993e-06	0.000120652	3.14105
NME7	187.575	0.794537	0.227954	3.48552	0.000491181	0.00820047	1.65753
EPHA7	201.535	0.784607	0.223422	3.51177	0.000445137	0.00757319	1.66393
PCDH7	316.568	0.780029	0.180107	4.33093	1.48479e-05	0.000454033	2.60757
SLITRK6	175.423	0.778816	0.229145	3.39879	0.000676852	0.0105288	1.5402
PRSS22	353.063	0.765778	0.167526	4.57111	4.85137e-06	0.000170311	2.88603
CPEB4	146.557	0.754955	0.253806	2.97454	0.00293431	0.0338597	1.11002
SLIT2	154.41	0.754115	0.246661	3.05729	0.00223348	0.0274055	1.17805
RAB26	200.998	0.746663	0.216652	3.44637	0.00056818	0.00920816	1.52008
FAM214B	176.758	0.742519	0.231509	3.2073	0.00133989	0.018274	1.29062
SOX2	303.584	0.735714	0.180024	4.08676	4.3744e-05	0.00110742	2.17454
DENND1C	188.112	0.734004	0.235766	3.11327	0.00185026	0.0235488	1.19498
PPP1R3C	170.44	0.733957	0.236107	3.10858	0.00187989	0.0237888	1.19167
FAM84A	322.981	0.732952	0.177763	4.1232	3.73643e-05	0.00097567	2.2067
ATP8B2	758.736	0.732082	0.130415	5.61347	1.98314e-08	1.32437e-06	4.30317
ID2	801.067	0.7297	0.129909	5.61703	1.94267e-08	1.30484e-06	4.29388
ABCA1	165.419	0.728602	0.252867	2.88137	0.00395955	0.0425624	0.998895
IRF7	143.388	0.726993	0.256912	2.82974	0.00465857	0.0484625	0.955701
HSD17B11	225.012	0.721181	0.206396	3.49417	0.000475543	0.00799683	1.51238
RNF207	206.956	0.720001	0.212879	3.38221	0.000719047	0.0110422	1.409
EFNA1	562.095	0.718213	0.154846	4.63823	3.51408e-06	0.00012922	2.79289
SIK1	354.834	0.71438	0.167527	4.26427	2.00557e-05	0.000584078	2.30997
DRAM1	230.53	0.707324	0.20613	3.43144	0.000600385	0.00958307	1.42773
GRAMD3	181.126	0.704278	0.236393	2.97927	0.00288932	0.0335069	1.03872
GATA6	156.293	0.701703	0.248163	2.82759	0.00469003	0.0486157	0.921493
MB	236.785	0.699205	0.203012	3.44415	0.000572859	0.00927106	1.42139
BCAS1	864.294	0.698508	0.124817	5.59623	2.19058e-08	1.43811e-06	4.08083
LIMA1	506.079	0.698237	0.144188	4.84253	1.28193e-06	5.41675e-05	2.97886
BCL6	167.999	0.694053	0.232729	2.98224	0.00286146	0.0332169	1.02626
MEF2D	326.392	0.693053	0.17863	3.87982	0.000104532	0.00235856	1.82089
OAS3	249.122	0.692292	0.201221	3.44045	0.000580745	0.00935958	1.40448
SERPINB1	363.066	0.689977	0.165719	4.16355	3.13343e-05	0.000854706	2.11698
ERBB2	1464.85	0.689793	0.0980028	7.0385	1.94317e-12	2.57918e-10	6.61409
SLC9A3	164.228	0.689099	0.236288	2.91636	0.00354147	0.0388808	0.971812
TFPI	375.171	0.688789	0.167891	4.10259	4.08548e-05	0.00104337	2.05367
DTX3L	351.667	0.687403	0.177937	3.86318	0.000111922	0.0024725	1.79197
TMTC2	177.452	0.680766	0.23918	2.84625	0.00442376	0.046731	0.905687
AC117834.1	451.052	0.679118	0.164058	4.13951	3.48052e-05	0.000931882	2.05816
ATP1B1	1170.03	0.677511	0.111583	6.07183	1.2646e-09	1.08873e-07	4.71756
HBP1	588.063	0.677313	0.144645	4.6826	2.83261e-06	0.000107215	2.68876
ABCD1	194.434	0.674619	0.227723	2.96245	0.00305199	0.0350782	0.981546
FAM110C	323.675	0.668589	0.179522	3.72427	0.000195878	0.00383828	1.61522
YPEL5	517.1	0.668507	0.144888	4.61394	3.9511e-06	0.000143023	2.57014
TNS3	396.436	0.667601	0.166297	4.0145	5.95721e-05	0.00145426	1.89422
RND3	589.023	0.662577	0.135813	4.87861	1.06836e-06	4.66705e-05	2.86959
LYN	353.745	0.662147	0.166608	3.97429	7.05894e-05	0.00169473	1.83474
ZFYVE1	345.306	0.65865	0.177243	3.71608	0.000202337	0.00395152	1.58289
FZD2	168.962	0.658511	0.233252	2.82318	0.004755	0.0490966	0.861957
MTHFR	306.483	0.655954	0.17778	3.6897	0.000224517	0.00430965	1.5517
USP30	202.403	0.65565	0.219684	2.98451	0.00284034	0.0330378	0.97101
SLC35D2	264.91	0.655271	0.194961	3.36104	0.000776508	0.0118257	1.26282
FAM171B	298.676	0.654372	0.181204	3.61124	0.000304735	0.00545612	1.48092
HELZ2	935.314	0.648857	0.114996	5.64241	1.67686e-08	1.15297e-06	3.85303
INSR	239.61	0.648358	0.204287	3.17377	0.00150475	0.0198695	1.10338
IQSEC2	192.976	0.646844	0.226325	2.85803	0.00426277	0.0451535	0.870204
KYNU	1261.34	0.645963	0.107114	6.03059	1.63359e-09	1.35588e-07	4.43633
FAM174B	660.887	0.638288	0.134543	4.7441	2.09434e-06	8.33433e-05	2.60366
HES1	593.498	0.63688	0.13586	4.68776	2.76214e-06	0.000105579	2.53251
SUOX	316.889	0.632973	0.177049	3.57513	0.000350048	0.00614435	1.39983
FAM20C	300.567	0.632256	0.181237	3.48855	0.000485649	0.00813148	1.32131
PCMTD1	245.639	0.629728	0.198303	3.17559	0.00149533	0.0197679	1.07308
NTN4	515.246	0.627628	0.142158	4.41501	1.01006e-05	0.00032156	2.19214
SELENBP1	1431.51	0.622994	0.101759	6.12225	9.22633e-10	8.18396e-08	4.41518
HILPDA	820.978	0.622883	0.119932	5.19362	2.06239e-07	1.09931e-05	3.0888
PBXIP1	341.754	0.622793	0.174975	3.55931	0.000371825	0.00645831	1.36384
TRIQK	933.635	0.620639	0.11354	5.46623	4.597e-08	2.84134e-06	3.44236
MKNK2	1221.94	0.61796	0.10961	5.63778	1.72251e-08	1.1705e-06	3.66551
CAPN5	296.535	0.617579	0.188363	3.27866	0.00104302	0.0148893	1.12839
ABHD4	693.091	0.6137	0.134113	4.576	4.73949e-06	0.000167789	2.31686
HIST1H2AC	490.281	0.613385	0.148113	4.14134	3.45281e-05	0.000926598	1.86046
RAP1GAP	273.544	0.612386	0.202663	3.02169	0.00251365	0.029936	0.933158
SAT1	340.071	0.611803	0.173058	3.53525	0.00040739	0.00702697	1.31735
ARHGAP12	700.569	0.611315	0.128985	4.73944	2.14312e-06	8.49935e-05	2.48843
CCNDBP1	242.328	0.611232	0.196643	3.10834	0.0018814	0.0237888	0.992414
TMEM150C	626.445	0.610048	0.135813	4.49184	7.06117e-06	0.000235778	2.21295
NBEA	225.471	0.608316	0.2086	2.91618	0.00354344	0.0388808	0.857887
HIST2H2BE	1018.93	0.605241	0.109991	5.50262	3.74187e-08	2.36307e-06	3.40541
KLHDC2	732.39	0.604804	0.125058	4.83619	1.3235e-06	5.55654e-05	2.57356
ENC1	441.433	0.603761	0.161732	3.7331	0.000189135	0.00374404	1.46512
KLF5	228.278	0.603721	0.204518	2.95192	0.00315808	0.0358222	0.872889
ALAD	535.337	0.596844	0.141997	4.2032	2.6317e-05	0.000737673	1.8694
KITLG	239.462	0.596424	0.199829	2.98467	0.0028388	0.0330378	0.883296
VPS54	306.891	0.595322	0.186506	3.19197	0.00141307	0.0190045	1.02463
AIM1	828.016	0.59187	0.121344	4.8776	1.07382e-06	4.67334e-05	2.56302
TANK	310.799	0.591489	0.181713	3.25507	0.00113363	0.0159285	1.06339
UBE2H	1050.81	0.586138	0.108591	5.39769	6.75049e-08	4.06429e-06	3.15988
LPIN3	468.665	0.582292	0.148124	3.93113	8.45486e-05	0.00196099	1.57657
PLD2	327.504	0.576443	0.172385	3.34393	0.000826009	0.0124491	1.09804
CDK6	517.882	0.575585	0.151312	3.80395	0.000142404	0.00296548	1.45502
CAST	2756.45	0.573088	0.0827838	6.9227	4.43108e-12	5.41992e-10	5.31023
KIAA1211L	330.498	0.572041	0.175468	3.26008	0.0011138	0.0157068	1.03191
CRY2	304.52	0.568626	0.184497	3.08204	0.0020559	0.0255844	0.905266
PLEKHF2	673.305	0.566334	0.12759	4.43872	9.04964e-06	0.000293734	2.00032
RIT1	317.057	0.565411	0.17574	3.21731	0.00129399	0.0178153	0.989021
CLDN9	320.416	0.56447	0.185126	3.04911	0.0022952	0.0278394	0.877942
RASEF	442.837	0.559775	0.154429	3.62482	0.000289168	0.00523228	1.27702
PRSS8	1043.55	0.559449	0.114824	4.87222	1.10353e-06	4.78472e-05	2.4169
CHMP1B	645.974	0.555969	0.134166	4.1439	3.41442e-05	0.000920547	1.6879
PLEKHA6	1796.12	0.553505	0.0996009	5.55723	2.7409e-08	1.75963e-06	3.18519
STAT2	493.978	0.552805	0.149742	3.69173	0.000222737	0.0042922	1.30867
SCYL3	287.041	0.548947	0.182544	3.00721	0.00263656	0.031135	0.827127
RBL2	653.68	0.548691	0.138725	3.95525	7.64532e-05	0.00179472	1.50671
ERBB3	2670.41	0.547534	0.0906045	6.04312	1.51161e-09	1.27282e-07	3.77538
IDH1	2269.75	0.545257	0.0914066	5.96518	2.44369e-09	1.94491e-07	3.65927
TACC1	580.374	0.542745	0.137398	3.95015	7.8101e-05	0.00182971	1.48583
PIK3R3	1519.09	0.54218	0.115736	4.68462	2.80483e-06	0.000106859	2.1531
TLDC1	396.478	0.540573	0.163352	3.30926	0.000935426	0.0136629	1.00788
IL17RC	693.7	0.539568	0.148595	3.63114	0.000282173	0.00513123	1.23549
SIDT1	357.506	0.537914	0.168952	3.18382	0.00145346	0.0193461	0.921665
SH2D4A	444.908	0.536784	0.15062	3.56384	0.000365473	0.00635749	1.17916
SULT1A1	365.235	0.535614	0.178439	3.00167	0.00268503	0.031579	0.803743
AL022328.1	351.673	0.535107	0.17511	3.05584	0.00224434	0.0274518	0.835531
ARSD	790.92	0.53294	0.123779	4.30557	1.6656e-05	0.000497539	1.76039
NCOA1	597.538	0.530994	0.139135	3.81639	0.000135416	0.00286186	1.3505
PNPLA8	486.908	0.529548	0.148425	3.56779	0.000360009	0.00628124	1.16604
AMIGO2	341.65	0.529296	0.171286	3.09013	0.00200067	0.0250246	0.847738
HS1BP3	374.441	0.526693	0.163157	3.22814	0.00124599	0.0172613	0.92852
ABCC3	422.884	0.525759	0.153843	3.41751	0.000631965	0.0100183	1.0511
TGFB2	434.529	0.52554	0.153323	3.42766	0.000608797	0.009704	1.05794
DEGS1	595.053	0.525261	0.137461	3.82116	0.000132827	0.00282167	1.33915
FAM214A	731.99	0.523238	0.135023	3.87518	0.000106544	0.00239931	1.37084
NCOA3	14204.9	0.519299	0.0839495	6.18585	6.17681e-10	5.69639e-08	3.76201
LGALS8	797.799	0.519277	0.121165	4.2857	1.82164e-05	0.000538611	1.69737
GRAMD1A	690.114	0.517147	0.129136	4.00466	6.21057e-05	0.00150977	1.45892
ZFP36L2	3024.75	0.516773	0.081046	6.3763	1.81417e-10	1.8331e-08	3.99818
KIAA0513	907.034	0.514345	0.114912	4.47599	7.60576e-06	0.000251076	1.85174
CGN	1515.25	0.513248	0.105759	4.85298	1.2162e-06	5.21483e-05	2.19812
HDAC7	633.148	0.513087	0.134808	3.80607	0.000141194	0.0029584	1.29757
CORO2A	873.347	0.512116	0.116734	4.38704	1.14905e-05	0.000362826	1.76183
ACAD11	677.876	0.508932	0.131614	3.86685	0.000110252	0.00244957	1.32878
ZNF467	989.264	0.508312	0.116707	4.35547	1.32779e-05	0.000412539	1.7204
IRF2BPL	1806.59	0.507992	0.0917356	5.53757	3.06699e-08	1.95816e-06	2.8997
MTERFD2	386.139	0.50494	0.164287	3.07353	0.00211544	0.0261783	0.798845
ST3GAL1	910.39	0.504223	0.122524	4.11529	3.86695e-05	0.00100019	1.51263
TRAFD1	1279.97	0.501679	0.101696	4.93313	8.09202e-07	3.67302e-05	2.22493
PVRL4	359.454	0.500196	0.165266	3.02662	0.00247307	0.0295954	0.764687
MASTL	500.272	-0.500387	0.146708	-3.41076	0.000647827	0.0101864	-0.996761
NCS1	821.275	-0.502521	0.119564	-4.20295	2.63455e-05	0.000737673	-1.57396
RPIA	443.622	-0.503578	0.151585	-3.32208	0.000893483	0.0132766	-0.945172
MRPL17	544.242	-0.503816	0.141606	-3.55787	0.000373878	0.00648427	-1.10242
TRIP13	834.036	-0.504626	0.119469	-4.22389	2.40117e-05	0.000680527	-1.59823
MRPL21	579.804	-0.504675	0.136759	-3.69024	0.000224041	0.00430965	-1.19384
PAQR4	1109.83	-0.506144	0.111941	-4.52153	6.13946e-06	0.000208598	-1.86296
ASB13	476.038	-0.510606	0.146889	-3.47613	0.000508709	0.00841459	-1.05949
YARS	898.703	-0.511846	0.117811	-4.34463	1.39508e-05	0.00043114	-1.72256
YDJC	857.418	-0.512284	0.125817	-4.07165	4.66815e-05	0.00117157	-1.50162
NT5C2	2310.72	-0.512603	0.0873899	-5.8657	4.4724e-09	3.26851e-07	-3.32457
ORAOV1	452.584	-0.513862	0.151559	-3.39052	0.000697614	0.0108084	-1.01038
FAM57A	287.185	-0.515268	0.181151	-2.84441	0.00444934	0.0468837	-0.68478
ZNF259	535.909	-0.51691	0.150433	-3.43616	0.00059003	0.00945676	-1.04636
ADCY3	783.933	-0.518508	0.123669	-4.19271	2.75642e-05	0.000766259	-1.61548
FAM60A	449.76	-0.519064	0.150232	-3.4551	0.000550098	0.00897772	-1.06244
FBL	1526.6	-0.519661	0.10597	-4.90386	9.39696e-07	4.13609e-05	-2.27789
IMP4	1110.75	-0.520027	0.114363	-4.54715	5.43777e-06	0.000188056	-1.93747
SLC20A1	553.821	-0.520274	0.137667	-3.77921	0.000157325	0.00321442	-1.29699
WDR62	630.331	-0.520875	0.136678	-3.81097	0.000138425	0.00291395	-1.32069
FLAD1	611.607	-0.521224	0.140454	-3.71099	0.000206451	0.00400494	-1.24958
DOK7	408.514	-0.522309	0.182036	-2.86927	0.00411419	0.0439805	-0.708638
OTUD6B	544.582	-0.522624	0.138839	-3.76425	0.000167047	0.00337436	-1.29183
AGR2	6233.11	-0.524792	0.0727371	-7.21491	5.3969e-13	8.04e-11	-5.29764
BOD1	999.253	-0.524985	0.114738	-4.57551	4.75066e-06	0.000167789	-1.98194
PFAS	396.093	-0.526439	0.172997	-3.04305	0.00234192	0.0282002	-0.815848
TSR1	1076.53	-0.527151	0.110156	-4.78548	1.70581e-06	6.88247e-05	-2.19414
SCARB1	1083.16	-0.527276	0.110004	-4.79323	1.64117e-06	6.66795e-05	-2.20191
FGFRL1	404.668	-0.527695	0.17571	-3.00321	0.00267149	0.0314515	-0.792786
E2F1	682.471	-0.528325	0.126413	-4.17935	2.9235e-05	0.000806018	-1.63446
AHCTF1	709.702	-0.528789	0.135888	-3.89137	9.96816e-05	0.00228012	-1.39708
PYCRL	508.536	-0.533295	0.144733	-3.68468	0.000228994	0.0043765	-1.25798
RFC3	661.249	-0.53394	0.129226	-4.13184	3.59878e-05	0.000950404	-1.61362
FAM207A	526.925	-0.534931	0.177036	-3.02159	0.00251448	0.029936	-0.815132
RHOD	1573.65	-0.536824	0.113933	-4.71174	2.45608e-06	9.57708e-05	-2.15737
ABAT	429.495	-0.537636	0.163774	-3.28279	0.00102785	0.0146908	-0.985462
TPBG	1723.59	-0.539308	0.0945819	-5.70203	1.18392e-08	8.28741e-07	-3.27985
OGFOD1	389.612	-0.539741	0.162545	-3.32055	0.00089839	0.0133324	-1.01206
COLGALT1	866.538	-0.539884	0.11598	-4.65496	3.24042e-06	0.000120652	-2.11552
HAGHL	548.411	-0.540273	0.168566	-3.20512	0.00135007	0.0183484	-0.938132
CIRH1A	1084.47	-0.543409	0.112213	-4.84265	1.28121e-06	5.41675e-05	-2.31833
MAK16	328.897	-0.543725	0.176257	-3.08484	0.00203662	0.0253922	-0.867405
RRP1	746.528	-0.544199	0.128676	-4.22923	2.34498e-05	0.000667858	-1.72801
CYCS	2281.31	-0.545666	0.0903397	-6.04015	1.53966e-09	1.28711e-07	-3.75985
DSCC1	426.032	-0.545706	0.152662	-3.57461	0.000350755	0.00614746	-1.20672
PRKAR1B	606.016	-0.54574	0.132558	-4.11701	3.83824e-05	0.00099777	-1.63775
GNL3L	412.805	-0.54852	0.187224	-2.92975	0.0033924	0.0377045	-0.780876
ORC6	274.566	-0.548611	0.184358	-2.97579	0.00292239	0.0337892	-0.807128
SLC25A22	323.023	-0.548724	0.174338	-3.14748	0.00164685	0.0213576	-0.916615
WDR75	554.929	-0.548781	0.140363	-3.90973	9.23988e-05	0.00213031	-1.4661
RABGGTB	411.631	-0.549313	0.156355	-3.51325	0.000442661	0.00754212	-1.16592
DIMT1	358.661	-0.550608	0.172666	-3.18886	0.00142833	0.0191653	-0.945661
FKBP5	407.016	-0.551869	0.158976	-3.47141	0.00051774	0.00853354	-1.14175
SIGMAR1	349.384	-0.552936	0.171861	-3.21735	0.00129383	0.0178153	-0.967199
EIF4A1	10685.6	-0.552942	0.0778342	-7.10409	1.21114e-12	1.71627e-10	-5.3997
MCM2	2396.64	-0.553233	0.0858314	-6.44558	1.15158e-10	1.18419e-08	-4.38525
POLR3D	402.464	-0.554477	0.15888	-3.48992	0.000483174	0.0081017	-1.15965
POLR2D	578.211	-0.557169	0.137551	-4.05064	5.10775e-05	0.00126821	-1.61401
TFAP2C	1973.6	-0.557172	0.0919594	-6.05889	1.37064e-09	1.16254e-07	-3.86376
EIF3B	4569.99	-0.55834	0.0774324	-7.21067	5.56776e-13	8.18955e-11	-5.63183
LTV1	328.64	-0.559791	0.170899	-3.27557	0.00105448	0.0150344	-1.02045
MRPL15	559.391	-0.559904	0.144755	-3.86794	0.00010976	0.00244332	-1.46248
TTC27	248.55	-0.560299	0.198726	-2.81945	0.00481059	0.0495559	-0.731136
NOP14	935.19	-0.561993	0.113201	-4.96454	6.88645e-07	3.18807e-05	-2.52699
PFDN2	463.094	-0.562811	0.160829	-3.49944	0.000466241	0.00786316	-1.18438
ADCY9	585.903	-0.562964	0.138474	-4.06549	4.79308e-05	0.00120034	-1.64425
DHX33	543.414	-0.563758	0.141428	-3.9862	6.71411e-05	0.00161863	-1.57337
NAB2	320.202	-0.565005	0.176076	-3.20887	0.00133257	0.0182262	-0.982715
PES1	1245.6	-0.565357	0.106547	-5.30617	1.11955e-07	6.31511e-06	-2.93964
MCM7	6015.83	-0.566208	0.0804112	-7.04141	1.9031e-12	2.5714e-10	-5.42984
TFF1	3048.43	-0.568076	0.0848786	-6.69281	2.18931e-11	2.42284e-09	-4.89436
SRSF7	1750.78	-0.568164	0.0967209	-5.87427	4.2472e-09	3.14347e-07	-3.69454
POLR3K	579.511	-0.568594	0.143305	-3.96773	7.256e-05	0.00173163	-1.5702
GEMIN4	709.444	-0.56884	0.134324	-4.23484	2.28714e-05	0.000654595	-1.8112
NAT10	1088.26	-0.569417	0.111513	-5.10627	3.28578e-07	1.68197e-05	-2.7185
B4GALT2	427.816	-0.570789	0.155678	-3.66647	0.000245924	0.004624	-1.33278
PLOD2	1272.89	-0.570896	0.108491	-5.26215	1.4238e-07	7.84101e-06	-2.91478
SLC19A1	772.064	-0.571021	0.125987	-4.53237	5.83267e-06	0.00019934	-2.11301
DESI1	290.572	-0.571381	0.180672	-3.16253	0.00156404	0.020559	-0.963919
QTRT1	497.906	-0.573059	0.153505	-3.73315	0.000189099	0.00374404	-1.39062
SLC25A32	588.564	-0.574914	0.13671	-4.20537	2.60661e-05	0.000733385	-1.80217
C19orf48	1259.44	-0.576674	0.117193	-4.92071	8.62295e-07	3.8538e-05	-2.54551
PRMT5	1899.34	-0.577878	0.0979024	-5.90259	3.57839e-09	2.79066e-07	-3.78758
PHF5A	488.297	-0.57793	0.161242	-3.58423	0.000338069	0.00596109	-1.28571
HR	475.256	-0.578192	0.155234	-3.72466	0.000195581	0.00383828	-1.39683
NAA15	840.093	-0.578999	0.120418	-4.80826	1.52249e-06	6.25133e-05	-2.43413
GPRIN1	349.725	-0.58093	0.167208	-3.47429	0.000512199	0.0084542	-1.20423
SMYD5	399.263	-0.58106	0.170854	-3.40092	0.000671592	0.010474	-1.15043
CGREF1	348.434	-0.582405	0.189709	-3.07	0.00214062	0.0264055	-0.919213
AMFR	830.462	-0.583495	0.12247	-4.76438	1.89434e-06	7.59044e-05	-2.40384
UTP14A	510.91	-0.586937	0.143547	-4.08882	4.33573e-05	0.00110002	-1.73651
PNP	1035.41	-0.587469	0.118649	-4.9513	7.3719e-07	3.37301e-05	-2.62715
CHEK2	491.94	-0.58814	0.150571	-3.90605	9.38158e-05	0.0021523	-1.56863
DNLZ	359.297	-0.588187	0.177705	-3.30991	0.00093325	0.0136579	-1.09674
EXO1	283.573	-0.59024	0.200067	-2.95021	0.00317557	0.03593	-0.852627
RAD51	351.028	-0.592012	0.168765	-3.50791	0.00045165	0.00767276	-1.25213
CLSPN	342.694	-0.594462	0.183389	-3.24154	0.00118886	0.0165642	-1.05863
GINS2	1318.53	-0.599691	0.105935	-5.66092	1.50567e-08	1.04142e-06	-3.58758
CLUH	1910.45	-0.5997	0.0902045	-6.64823	2.9664e-11	3.25185e-09	-5.09018
BRIX1	610.979	-0.599897	0.135547	-4.42574	9.61132e-06	0.000306823	-2.10751
NLN	451.096	-0.60098	0.155123	-3.87421	0.000106973	0.00240034	-1.5744
XRCC3	748.793	-0.602822	0.122895	-4.90518	9.33414e-07	4.12406e-05	-2.64318
FAM86A	479.462	-0.603412	0.147073	-4.1028	4.08181e-05	0.00104337	-1.79911
VGF	278.501	-0.60412	0.191876	-3.14849	0.00164115	0.0213313	-1.00947
PCNA	1343.15	-0.604998	0.108021	-5.60077	2.13404e-08	1.41051e-06	-3.53962
CTSD	4401.13	-0.605008	0.0751975	-8.0456	8.58258e-16	1.89172e-13	-7.69761
POLR1E	318.843	-0.605714	0.173434	-3.49247	0.000478567	0.00803606	-1.26894
CAP2	206.054	-0.608336	0.21205	-2.86883	0.00411992	0.0440013	-0.825229
EPT1	786.295	-0.60877	0.132548	-4.59284	4.37249e-06	0.000156333	-2.31695
NETO2	244.378	-0.608819	0.207753	-2.93049	0.00338426	0.0376677	-0.866978
SLC25A25	491.297	-0.609421	0.147401	-4.13445	3.55811e-05	0.000948284	-1.84232
NRARP	294.611	-0.612211	0.180504	-3.39168	0.000694652	0.0107768	-1.20453
LAD1	1444.77	-0.613969	0.0988928	-6.20843	5.35156e-10	5.01493e-08	-4.48181
CCNB1IP1	329.963	-0.614059	0.177636	-3.45684	0.000546554	0.00893243	-1.25823
CMSS1	309.572	-0.614329	0.177991	-3.45146	0.000557558	0.00904863	-1.25533
ESF1	238.046	-0.61545	0.196763	-3.12787	0.00176077	0.0226079	-1.01287
ATAD3B	633.634	-0.61578	0.134921	-4.564	5.01879e-06	0.00017513	-2.31326
LRP8	486.985	-0.616596	0.14748	-4.18087	2.9039e-05	0.000803413	-1.9084
SLC27A4	1121.05	-0.618412	0.116308	-5.31703	1.05474e-07	5.97858e-06	-3.23021
MACF1	868.834	-0.619535	0.150716	-4.11062	3.94605e-05	0.0010167	-1.85415
CHORDC1	296.167	-0.622583	0.180876	-3.44204	0.000577352	0.00933078	-1.26389
EXOSC2	700.543	-0.624563	0.128965	-4.84288	1.27968e-06	5.41675e-05	-2.66455
FARSB	711.118	-0.62628	0.125513	-4.98976	6.04544e-07	2.86726e-05	-2.8449
SCIN	556.526	-0.627437	0.147719	-4.24752	2.16154e-05	0.000621709	-2.01182
SLC16A1	216.922	-0.628091	0.205762	-3.05251	0.00226933	0.0276411	-0.978845
NOP58	1192.56	-0.628998	0.109146	-5.76288	8.26904e-09	5.93125e-07	-3.91668
NIP7	649.972	-0.629364	0.13029	-4.83047	1.36214e-06	5.67316e-05	-2.67239
ASCL2	285.038	-0.630082	0.189356	-3.3275	0.000876275	0.013071	-1.18688
PA2G4	1838.95	-0.630547	0.0980638	-6.42997	1.27627e-10	1.3009e-08	-4.97234
PPAT	431.289	-0.632425	0.158038	-4.00174	6.28793e-05	0.0015222	-1.78188
CDC6	664.931	-0.633693	0.128672	-4.92486	8.44225e-07	3.80228e-05	-2.8009
DUS3L	298.967	-0.636695	0.180634	-3.52477	0.000423845	0.00725344	-1.36218
SLC39A4	363.182	-0.63688	0.169817	-3.75038	0.000176568	0.00353746	-1.56119
TRMT1	430.151	-0.636897	0.152781	-4.16868	3.06372e-05	0.000838975	-1.95925
POLR1A	1049.94	-0.637113	0.120471	-5.2885	1.23323e-07	6.88947e-06	-3.28866
TOMM40	2149.36	-0.637207	0.0932487	-6.83341	8.29182e-12	9.5397e-10	-5.7479
CDC45	543.113	-0.637403	0.165588	-3.84932	0.000118446	0.00259199	-1.64856
E2F2	219.286	-0.637964	0.208398	-3.06127	0.00220398	0.0271007	-0.999701
GLA	782.068	-0.638255	0.127412	-5.00937	5.4609e-07	2.62213e-05	-2.92407
AMOTL1	453.464	-0.63901	0.154065	-4.14765	3.35898e-05	0.000909823	-1.94326
SLC3A2	1666.81	-0.639667	0.0938413	-6.81647	9.33024e-12	1.06292e-09	-5.74005
URB1	592.912	-0.640027	0.155956	-4.1039	4.06248e-05	0.00104207	-1.90863
DPH2	442.399	-0.640625	0.155028	-4.13232	3.59117e-05	0.000950404	-1.93603
RPL22L1	250.042	-0.64116	0.203138	-3.15629	0.00159792	0.0208609	-1.07758
RSL1D1	1989.46	-0.641535	0.0918788	-6.9824	2.90181e-12	3.74656e-10	-6.04734
HNRNPAB	6721.2	-0.641935	0.074436	-8.62399	6.46608e-18	1.78895e-15	-9.46688
TMED8	647.826	-0.642995	0.13893	-4.62818	3.6889e-06	0.000134796	-2.4886
ZMYND19	649.034	-0.644096	0.142487	-4.52037	6.17308e-06	0.000208998	-2.37018
SLC39A6	3254.07	-0.645539	0.081791	-7.89255	2.96076e-15	5.73401e-13	-7.90239
GART	872.298	-0.646309	0.117629	-5.49447	3.91895e-08	2.46152e-06	-3.62501
FAM222A	225.699	-0.646322	0.208847	-3.09471	0.00197005	0.0246681	-1.0392
POP1	481.689	-0.647716	0.154991	-4.17906	2.92719e-05	0.000806018	-2.00381
UCK2	453.727	-0.648659	0.151211	-4.28975	1.78878e-05	0.000531602	-2.12398
SLC7A1	907.101	-0.648922	0.126966	-5.111	3.2046e-07	1.65635e-05	-3.1024
PGAM5	977.838	-0.649124	0.120407	-5.39109	7.00333e-08	4.19478e-06	-3.49053
PWP2	512.563	-0.649778	0.141834	-4.58125	4.62205e-06	0.000164245	-2.45909
WDR12	354.398	-0.650025	0.169996	-3.82376	0.000131431	0.00280226	-1.65918
PYCR1	953.407	-0.650252	0.115707	-5.61982	1.9116e-08	1.29144e-06	-3.82929
TMEM64	5486.47	-0.654478	0.082087	-7.97298	1.54893e-15	3.21403e-13	-8.17636
PCYOX1L	309.69	-0.65527	0.176416	-3.71435	0.00020373	0.00395876	-1.57425
FAM111B	283.314	-0.657475	0.185262	-3.5489	0.000386851	0.00669927	-1.42933
SDCCAG3	626.812	-0.658471	0.146585	-4.49209	7.05288e-06	0.000235778	-2.3886
NHSL1	187.256	-0.658613	0.22434	-2.93578	0.00332709	0.0371738	-0.941661
IFRD2	1183.49	-0.663129	0.107237	-6.18377	6.25869e-10	5.72646e-08	-4.80246
RAB31	501.838	-0.663274	0.148087	-4.47894	7.50151e-06	0.00024905	-2.39025
KAT6B	577.704	-0.66538	0.14654	-4.54061	5.60909e-06	0.000193406	-2.47091
TFRC	1905.79	-0.66617	0.0984861	-6.76411	1.34134e-11	1.51324e-09	-5.87568
MCM6	1630.39	-0.666891	0.0974149	-6.84589	7.60032e-12	8.83157e-10	-6.03801
NOL6	628.337	-0.667169	0.134747	-4.95127	7.37303e-07	3.37301e-05	-2.98357
B3GALNT1	1025.92	-0.66773	0.109701	-6.08684	1.1516e-09	1.00613e-07	-4.67234
DDX31	327.21	-0.668953	0.181967	-3.67623	0.000236702	0.00449425	-1.57026
FOSL2	632.404	-0.669349	0.135975	-4.92259	8.5406e-07	3.83173e-05	-2.95625
VARS	1702.64	-0.670517	0.0944709	-7.0976	1.2694e-12	1.77716e-10	-6.53772
IFRD1	859.263	-0.6718	0.117221	-5.73105	9.98109e-09	7.07196e-07	-4.13188
DHX37	665	-0.677099	0.135644	-4.99174	5.98389e-07	2.84971e-05	-3.07755
TRMT6	194.968	-0.680611	0.232693	-2.92493	0.00344534	0.0381284	-0.965618
ELP3	531.469	-0.680939	0.146513	-4.64763	3.35764e-06	0.000124254	-2.65953
USP36	621.166	-0.683509	0.137415	-4.97405	6.5567e-07	3.08457e-05	-3.08318
WDR77	807.956	-0.683779	0.122457	-5.58385	2.35254e-08	1.53576e-06	-3.97527
SEH1L	530.801	-0.684002	0.140658	-4.86287	1.15696e-06	4.97923e-05	-2.94315
SLC24A3	223.237	-0.685465	0.214418	-3.19687	0.00138928	0.0187932	-1.18311
NCL	7930.8	-0.686869	0.07148	-9.60925	7.30825e-22	3.03292e-19	-12.7195
AMD1	890.345	-0.687459	0.118543	-5.79922	6.66234e-09	4.80847e-07	-4.34336
CUEDC1	838.941	-0.688425	0.11716	-5.87596	4.20394e-09	3.14347e-07	-4.47655
LSMEM2	196.264	-0.688446	0.22656	-3.03869	0.00237611	0.0285231	-1.06351
SLC9A3R1	8461.22	-0.691325	0.0750159	-9.21571	3.09221e-20	1.05681e-17	-11.7359
MTHFD1	2545.51	-0.693084	0.0865891	-8.00429	1.20161e-15	2.53868e-13	-8.72967
CHRNA5	221.58	-0.694011	0.205073	-3.38421	0.000713834	0.011001	-1.35927
C20orf27	1105.56	-0.69893	0.109774	-6.36699	1.9277e-10	1.91452e-08	-5.3943
HSPA8	17002.1	-0.700298	0.0675224	-10.3713	3.3477e-25	2.04739e-22	-15.1886
GRWD1	825.795	-0.701211	0.1195	-5.86788	4.41411e-09	3.24632e-07	-4.54989
QTRTD1	403.839	-0.703033	0.156819	-4.48308	7.35742e-06	0.000244966	-2.53858
UBIAD1	249.488	-0.70441	0.204966	-3.43672	0.000588801	0.00945676	-1.42591
TMA16	278.126	-0.705247	0.195841	-3.60112	0.000316854	0.00565264	-1.58522
FAM208B	1245.05	-0.70851	0.125645	-5.63897	1.71071e-08	1.16932e-06	-4.20293
NRIP1	1342.18	-0.708572	0.107076	-6.61746	3.65418e-11	3.93162e-09	-5.95585
NFXL1	162.427	-0.71005	0.236024	-3.00837	0.0026265	0.0310793	-1.07042
ALDH1B1	367.421	-0.711334	0.177783	-4.00113	6.3041e-05	0.00152294	-2.00405
TIMM8A	223.211	-0.712402	0.206376	-3.45196	0.000556529	0.00904457	-1.45587
NTN1	149.485	-0.714493	0.24499	-2.91642	0.00354078	0.0388808	-1.00762
MANEAL	647.105	-0.716196	0.136199	-5.25847	1.45263e-07	7.96204e-06	-3.65186
TIAM1	335.702	-0.716368	0.181601	-3.94475	7.98843e-05	0.00186023	-1.956
MKI67IP	549.531	-0.717745	0.140861	-5.09542	3.47961e-07	1.77338e-05	-3.41015
AGPAT5	527.105	-0.717768	0.141066	-5.08818	3.61516e-07	1.82644e-05	-3.40107
ZNF473	186.421	-0.719359	0.232405	-3.09529	0.00196623	0.0246468	-1.1569
ZNF367	363.652	-0.720239	0.165948	-4.34014	1.42393e-05	0.000437727	-2.41913
PNPT1	523.157	-0.724389	0.146247	-4.9532	7.30016e-07	3.36618e-05	-3.24009
ATP5J2	399.938	-0.725945	0.189811	-3.82457	0.000130998	0.00280039	-1.85318
LONRF2	468.689	-0.726328	0.163221	-4.44997	8.58835e-06	0.000281785	-2.57853
SLC25A19	301.212	-0.72678	0.178996	-4.06032	4.90047e-05	0.00122196	-2.11707
FAM102A	4096.79	-0.729418	0.080202	-9.09475	9.48016e-20	3.05999e-17	-12.0458
KLF16	309.84	-0.733501	0.177995	-4.12091	3.77381e-05	0.000983222	-2.20589
NOM1	509.433	-0.735966	0.142163	-5.1769	2.25603e-07	1.1862e-05	-3.62525
METTL8	149.086	-0.737096	0.250918	-2.93759	0.00330769	0.0370855	-1.05463
GADD45B	267.15	-0.737662	0.190671	-3.86878	0.000109382	0.00243957	-1.92728
HPDL	209.207	-0.737803	0.225918	-3.2658	0.00109155	0.015468	-1.33584
AKAP1	1171.72	-0.739075	0.106985	-6.90822	4.90756e-12	5.94019e-10	-6.81885
CAD	1340.73	-0.739398	0.106166	-6.96457	3.29399e-12	4.07193e-10	-6.9431
SIAH2	707.362	-0.739429	0.12491	-5.9197	3.22523e-09	2.54947e-07	-4.87546
PIM1	152.09	-0.743592	0.247822	-3.00051	0.00269531	0.0316678	-1.11493
LYPD6	767.133	-0.747816	0.121641	-6.14771	7.86078e-10	7.08079e-08	-5.34682
FAM212B	145.927	-0.752696	0.259194	-2.90399	0.00368441	0.0402754	-1.04998
CCDC85B	789.107	-0.75397	0.141291	-5.3363	9.4864e-08	5.48418e-06	-3.96655
GAL	213.507	-0.755008	0.224056	-3.36974	0.000752404	0.0114887	-1.46451
PUS7	524.874	-0.756612	0.150484	-5.02786	4.95987e-07	2.4525e-05	-3.48828
ALKBH2	171.844	-0.757973	0.231466	-3.27466	0.00105788	0.0150644	-1.38106
TIFA	248.553	-0.758282	0.201501	-3.76317	0.000167774	0.00337873	-1.8739
DTL	219.667	-0.75853	0.208857	-3.63182	0.000281429	0.00513123	-1.73687
RAI14	159.327	-0.760768	0.251695	-3.02257	0.00250636	0.029932	-1.15931
C4orf19	284.594	-0.765371	0.185167	-4.13342	3.5741e-05	0.000950366	-2.31304
THSD4	186.712	-0.76596	0.232184	-3.29893	0.000970527	0.0140268	-1.41936
XRCC2	210.378	-0.768022	0.213983	-3.58917	0.000331731	0.00588505	-1.71288
SELRC1	204.619	-0.770221	0.219958	-3.50167	0.000462351	0.00782026	-1.62268
GTPBP4	1547.94	-0.771186	0.0988893	-7.79847	6.26624e-15	1.17441e-12	-9.20038
RABEPK	258.85	-0.773116	0.202155	-3.82438	0.000131103	0.00280039	-1.9736
PPIF	1102.01	-0.774121	0.106689	-7.25584	3.99188e-13	6.18475e-11	-7.90276
KHK	235.363	-0.77511	0.200821	-3.8597	0.000113526	0.00250317	-2.01646
ABCE1	1050.67	-0.776809	0.11141	-6.9725	3.11347e-12	3.93245e-10	-7.30615
MARS2	207.172	-0.780686	0.214163	-3.64529	0.000267094	0.0049264	-1.80141
MYOF	2835.76	-0.781258	0.0877621	-8.902	5.48478e-19	1.63418e-16	-12.3335
C10orf2	230.546	-0.783577	0.204498	-3.83171	0.000127257	0.00274856	-2.00666
DIEXF	152.169	-0.783874	0.246087	-3.18535	0.00144579	0.0193104	-1.34372
PDF	156.092	-0.783984	0.256693	-3.05417	0.00225683	0.0275466	-1.22296
JPH1	128.572	-0.78404	0.264872	-2.96007	0.00307564	0.0353094	-1.13851
TRMT61A	566.515	-0.785796	0.146515	-5.36325	8.17355e-08	4.82115e-06	-4.17796
RPP40	183.325	-0.787173	0.224479	-3.50666	0.000453766	0.00769429	-1.66395
GSG2	178.678	-0.789996	0.24049	-3.28495	0.00102001	0.0145967	-1.45023
SLC16A6	128.98	-0.790105	0.261878	-3.01708	0.00255226	0.0303017	-1.1998
RPS15A	325.415	-0.790768	0.21381	-3.69846	0.000216912	0.0041869	-1.88053
PAICS	2127.5	-0.79224	0.089926	-8.80991	1.25243e-18	3.63829e-16	-12.2315
PAK1IP1	224.096	-0.793922	0.20724	-3.83093	0.000127662	0.00275194	-2.03273
UTP20	437.977	-0.794869	0.17586	-4.51989	6.18719e-06	0.000208998	-2.92501
SYTL4	241.805	-0.79584	0.196625	-4.0475	5.17678e-05	0.00127988	-2.30223
WNK2	145.215	-0.797831	0.24843	-3.21149	0.00132049	0.0181192	-1.38971
EPS15L1	1007.9	-0.799013	0.112249	-7.1182	1.09347e-12	1.56866e-10	-7.83389
DSCAM	685.324	-0.799236	0.133647	-5.98021	2.22857e-09	1.79114e-07	-5.39234
TP73	158.667	-0.805782	0.241435	-3.33747	0.00084545	0.0126763	-1.52857
NOC3L	196.644	-0.807737	0.221756	-3.64245	0.000270053	0.00497308	-1.86052
IPO4	2051.68	-0.80817	0.0898141	-8.99825	2.29336e-19	7.20239e-17	-13.0459
TMEM201	299.838	-0.810882	0.178688	-4.53797	5.67995e-06	0.000195269	-3.00786
GEMIN5	608.959	-0.812296	0.135842	-5.97973	2.23508e-09	1.79114e-07	-5.48046
RCL1	192.929	-0.813761	0.222891	-3.65094	0.000261285	0.00484232	-1.88381
EXOSC5	308.925	-0.814233	0.199904	-4.07311	4.6389e-05	0.00116675	-2.38816
DKK1	1601.27	-0.820301	0.100513	-8.1611	3.31981e-16	7.71525e-14	-10.7563
MTHFD1L	329.506	-0.822183	0.174857	-4.70203	2.57594e-06	9.89213e-05	-3.29261
TOMM5	211.984	-0.822365	0.225082	-3.65362	0.000258573	0.0047997	-1.90689
MREG	642.524	-0.826597	0.136203	-6.06886	1.28824e-09	1.10069e-07	-5.75174
PNO1	473.821	-0.830106	0.151442	-5.48134	4.22106e-08	2.62293e-06	-4.633
TGIF2	327.841	-0.830322	0.171695	-4.83603	1.32458e-06	5.55654e-05	-3.53318
GTPBP3	352.781	-0.83101	0.176745	-4.70175	2.57944e-06	9.89213e-05	-3.32795
UNG	1330.65	-0.831395	0.10343	-8.03824	9.11356e-16	1.9611e-13	-10.5649
RPF2	236.999	-0.833594	0.198471	-4.20007	2.66832e-05	0.000743548	-2.60806
MICB	157.938	-0.83565	0.251886	-3.31758	0.000908018	0.0134461	-1.56384
PPRC1	512.417	-0.835803	0.166042	-5.03368	4.81154e-07	2.38932e-05	-3.86285
SFXN4	235.419	-0.837491	0.201644	-4.15332	3.2768e-05	0.000889637	-2.55501
RRP12	579.291	-0.84681	0.136785	-6.19079	5.98626e-10	5.56483e-08	-6.14322
CA2	2093.92	-0.848308	0.0897904	-9.44765	3.4653e-21	1.29893e-18	-15.1732
RRP15	1002.64	-0.84904	0.114442	-7.41894	1.18059e-13	1.93218e-11	-9.09657
AEN	531.34	-0.849789	0.139957	-6.0718	1.26488e-09	1.08873e-07	-5.91715
NOP56	1316.45	-0.852104	0.105833	-8.0514	8.18535e-16	1.86498e-13	-10.8467
SETMAR	119.688	-0.854337	0.277558	-3.07805	0.00208361	0.0258394	-1.35645
TCOF1	1609.39	-0.856508	0.0996878	-8.5919	8.55403e-18	2.20884e-15	-12.5528
CBFA2T3	739.007	-0.857908	0.124535	-6.88887	5.62388e-12	6.73706e-10	-7.86833
CITED4	159.345	-0.858782	0.243956	-3.52023	0.000431167	0.00736789	-1.83149
FHL1	206.417	-0.860211	0.233536	-3.68343	0.000230118	0.00439076	-2.02791
MRTO4	932.414	-0.861087	0.118616	-7.25943	3.88735e-13	6.10419e-11	-8.79546
NOP2	918.831	-0.862974	0.118468	-7.28443	3.23039e-13	5.14207e-11	-8.87902
POLR1B	500.072	-0.870899	0.144892	-6.01066	1.84765e-09	1.51195e-07	-5.93993
ZNF703	1750.91	-0.878326	0.0927771	-9.46706	2.87829e-21	1.11486e-18	-15.7684
MCM10	602.854	-0.881042	0.135315	-6.51104	7.46309e-11	7.81271e-09	-7.14278
SLC25A15	186.139	-0.881232	0.229702	-3.83641	0.000124848	0.00271021	-2.26212
WDR74	535.557	-0.884191	0.14126	-6.25932	3.86663e-10	3.74418e-08	-6.56657
SRM	1396.28	-0.888675	0.102187	-8.6966	3.41984e-18	9.69233e-16	-13.3422
KLF4	1066.95	-0.891541	0.115761	-7.7016	1.34375e-14	2.36581e-12	-10.3651
GPATCH4	503.746	-0.895102	0.145959	-6.13254	8.6487e-10	7.73061e-08	-6.36577
RIOK1	194.302	-0.90104	0.218349	-4.1266	3.68169e-05	0.000965717	-2.71677
SFXN2	327.436	-0.904855	0.180631	-5.0094	5.45997e-07	2.62213e-05	-4.14545
NOLC1	1714.66	-0.906173	0.0935147	-9.69016	3.32002e-22	1.67733e-19	-17.0137
RPP25	383.44	-0.90629	0.162835	-5.56569	2.61123e-08	1.6857e-06	-5.23221
KIAA0020	315.756	-0.915832	0.176829	-5.1792	2.22837e-07	1.17699e-05	-4.51435
KREMEN2	87.8023	-0.92029	0.319032	-2.88463	0.00391877	0.0423198	-1.26398
WDR43	863.195	-0.922265	0.120905	-7.628	2.38427e-14	4.1351e-12	-10.4986
CDC25A	201.562	-0.924471	0.220591	-4.19088	2.77872e-05	0.000770615	-2.87803
LRFN4	400.971	-0.931848	0.16972	-5.49051	4.00775e-08	2.50377e-06	-5.21966
PIGW	176.036	-0.94275	0.228119	-4.13271	3.58509e-05	0.000950404	-2.84908
FKBP4	6676.28	-0.943084	0.0729427	-12.9291	3.08353e-38	3.25732e-35	-32.5243
DKC1	1533.1	-0.943301	0.0980373	-9.62185	6.46556e-22	2.78259e-19	-17.5035
TFAP4	234.653	-0.944952	0.200648	-4.7095	2.48323e-06	9.6319e-05	-3.7952
PDCD11	687.235	-0.945426	0.132242	-7.14923	8.72652e-13	1.26753e-10	-9.35692
C6orf141	86.1411	-0.95515	0.335257	-2.849	0.00438563	0.0463703	-1.27394
TIPIN	155.503	-0.956951	0.243164	-3.93542	8.30513e-05	0.00193011	-2.59756
CD3EAP	369.216	-0.960101	0.174012	-5.51745	3.43962e-08	2.18407e-06	-5.43488
ARHGAP36	115.027	-0.977077	0.292799	-3.33702	0.000846808	0.0126803	-1.85339
WDR4	287.233	-0.980681	0.202185	-4.85041	1.23206e-06	5.26344e-05	-4.19607
RRP9	283.474	-0.981029	0.183975	-5.33239	9.69299e-08	5.5212e-06	-5.15822
SLC7A5	2313.92	-1.01253	0.0887342	-11.4108	3.69163e-30	2.85978e-27	-26.8763
PUS1	665.843	-1.01493	0.134879	-7.52473	5.28292e-14	8.76965e-12	-11.2221
SOX3	271.933	-1.01563	0.19872	-5.11084	3.20722e-07	1.65635e-05	-4.85555
MYBBP1A	833.447	-1.01726	0.128041	-7.94477	1.94555e-15	3.9662e-13	-12.6156
CTPS1	687.802	-1.02499	0.127408	-8.04495	8.62831e-16	1.89172e-13	-13.0411
CISH	110.723	-1.02848	0.284526	-3.61472	0.00030067	0.00539164	-2.33288
CCND1	5385.17	-1.02944	0.0746098	-13.7977	2.6314e-43	3.39743e-40	-40.6309
NME1	386.264	-1.04546	0.187801	-5.56686	2.59372e-08	1.68374e-06	-6.03619
WDR3	405.152	-1.05818	0.162487	-6.51239	7.3964e-11	7.81271e-09	-8.57888
NABP1	73.2759	-1.05992	0.350816	-3.02129	0.00251699	0.029936	-1.61511
COL12A1	96.8605	-1.06612	0.334255	-3.18954	0.00142499	0.0191427	-1.83159
NAT8L	119.856	-1.06721	0.278886	-3.82668	0.000129884	0.00278975	-2.72611
DUSP5	108.197	-1.07304	0.319422	-3.35931	0.000781371	0.0118687	-2.06624
CELSR2	4476.9	-1.07558	0.107186	-10.0347	1.07263e-23	5.93524e-21	-21.7553
ARL10	243.999	-1.08543	0.199303	-5.44612	5.14798e-08	3.13191e-06	-5.97442
XBP1	8627.84	-1.08738	0.0731068	-14.8739	4.86791e-50	7.07064e-47	-50.1834
A4GALT	153.153	-1.1016	0.247966	-4.44252	8.89104e-06	0.000290208	-3.89666
FOXC1	194.588	-1.1018	0.232935	-4.73008	2.24436e-06	8.84051e-05	-4.46616
BYSL	333.746	-1.10594	0.177857	-6.21815	5.03037e-10	4.75227e-08	-8.09894
HEG1	71.5423	-1.11715	0.37974	-2.94188	0.00326228	0.0366612	-1.60399
CCDC86	521.95	-1.12569	0.152376	-7.38757	1.49534e-13	2.41331e-11	-11.9519
ZNF485	61.4301	-1.12574	0.378589	-2.97353	0.00294399	0.0339376	-1.65408
PLD6	102.882	-1.12885	0.297851	-3.78998	0.000150659	0.00309613	-2.83249
TPD52L1	1896.19	-1.12957	0.0967836	-11.6711	1.79049e-31	1.60042e-28	-31.3974
TMEM164	911.066	-1.14216	0.118292	-9.65542	4.66231e-22	2.0837e-19	-21.3369
THBS1	1190	-1.14879	0.119746	-9.59361	8.50596e-22	3.40825e-19	-21.2153
DDX21	1658.32	-1.15809	0.103302	-11.2107	3.61331e-29	2.62417e-26	-29.6251
URB2	240.646	-1.15884	0.199198	-5.81752	5.97269e-09	4.33767e-07	-7.3734
LYAR	357.045	-1.15999	0.169374	-6.84869	7.45292e-12	8.83157e-10	-10.5025
TSKU	378.443	-1.1621	0.165123	-7.03778	1.95325e-12	2.57918e-10	-11.1428
SLC29A1	385.466	-1.16219	0.16433	-7.07233	1.52359e-12	2.10763e-10	-11.2456
IL17RB	79.2989	-1.16661	0.335406	-3.47821	0.000504767	0.00837913	-2.42283
RRS1	495.19	-1.20176	0.1554	-7.73335	1.04756e-14	1.90197e-12	-14.0856
FMN1	190.911	-1.20534	0.241003	-5.00133	5.69353e-07	2.72259e-05	-5.50239
METTL1	182.18	-1.20619	0.231826	-5.20298	1.96116e-07	1.05017e-05	-6.00529
SHH	314.826	-1.21213	0.179264	-6.76172	1.3636e-11	1.52356e-09	-10.6876
ELOVL2	403.996	-1.22681	0.158416	-7.74426	9.614e-15	1.77325e-12	-14.4166
CD44	347.265	-1.23433	0.174764	-7.06282	1.63152e-12	2.23038e-10	-11.9133
CDCA7	132.365	-1.23735	0.270971	-4.56635	4.9629e-06	0.000173701	-4.65267
RNF223	499.199	-1.25122	0.147847	-8.46297	2.60644e-17	6.444e-15	-17.7559
ADCY1	839.238	-1.25394	0.147968	-8.47436	2.36376e-17	5.97106e-15	-17.836
JAK2	87.8434	-1.255	0.319986	-3.92204	8.7801e-05	0.00203237	-3.37846
RARA	834.026	-1.27429	0.125342	-10.1665	2.7971e-24	1.62511e-21	-26.4914
SYTL5	690.156	-1.27499	0.131842	-9.67063	4.01889e-22	1.86798e-19	-23.8789
C1orf226	169.685	-1.27711	0.234393	-5.44858	5.07722e-08	3.10512e-06	-7.03422
FAM216A	81.5077	-1.28325	0.335827	-3.82117	0.000132821	0.00282167	-3.27165
PTGDR2	45.0287	-1.31959	0.447918	-2.94605	0.00321865	0.0363114	-1.90015
KCNK5	65.0209	-1.32332	0.383159	-3.45371	0.000552924	0.00901119	-2.70648
FABP5	97.0212	-1.32698	0.32362	-4.10044	4.12357e-05	0.00104849	-3.95367
SGK3	75.6624	-1.339	0.344508	-3.8867	0.000101616	0.00231072	-3.52994
PPM1K	166.222	-1.37542	0.2573	-5.34559	9.01214e-08	5.23605e-06	-7.2636
FUT4	92.4065	-1.37648	0.322259	-4.27134	1.94303e-05	0.000567286	-4.46832
BOP1	150.964	-1.37933	0.26942	-5.11963	3.06142e-07	1.59523e-05	-6.61689
MRPL12	61.3528	-1.41585	0.389223	-3.63762	0.000275167	0.00504329	-3.25261
RET	423.138	-1.42991	0.160141	-8.92909	4.29534e-19	1.31347e-16	-22.7092
RAB30	220.157	-1.45967	0.209047	-6.98249	2.89991e-12	3.74656e-10	-13.7594
PRSS23	1970.22	-1.4604	0.0917043	-15.9251	4.24453e-57	7.04592e-54	-77.6232
BRINP2	68.3845	-1.47848	0.380749	-3.88308	0.000103141	0.00233171	-3.89184
PKIB	483.502	-1.49766	0.154632	-9.68531	3.48152e-22	1.68564e-19	-28.1159
MYBL1	279.491	-1.51543	0.201117	-7.53508	4.88044e-14	8.21894e-12	-16.7988
MATK	109.998	-1.51563	0.302311	-5.01347	5.34558e-07	2.62091e-05	-6.94392
STC1	181.584	-1.53323	0.233964	-6.55325	5.62996e-11	6.00184e-09	-12.6058
SLC39A8	536.429	-1.64897	0.143779	-11.4688	1.89264e-30	1.57089e-27	-44.1987
VEPH1	44.0921	-1.64952	0.460616	-3.58112	0.000342131	0.00601446	-3.66326
IFITM10	172.275	-1.65153	0.241197	-6.84724	7.52895e-12	8.83157e-10	-14.9529
MYC	612.854	-1.66739	0.137433	-12.1324	7.11278e-34	6.88754e-31	-50.2917
NXNL2	33.7435	-1.67482	0.522409	-3.20595	0.00134618	0.0183169	-2.9094
PDZK1	51.7638	-1.68208	0.458712	-3.66696	0.000245447	0.00462253	-3.92786
MYEOV	31.2042	-1.69501	0.545816	-3.10546	0.00189986	0.0239961	-2.74567
NPY1R	205.8	-1.70731	0.221014	-7.72487	1.11966e-14	2.00161e-12	-19.9732
FJX1	110.614	-1.7142	0.291758	-5.8754	4.21832e-09	3.14347e-07	-11.1467
HS3ST3A1	69.7901	-1.74818	0.367058	-4.76269	1.91027e-06	7.62795e-05	-7.19831
SLC6A14	740.311	-1.75093	0.128751	-13.5994	4.03985e-42	4.69431e-39	-67.1103
MYB	315.63	-1.77077	0.180219	-9.82566	8.7301e-23	4.61108e-20	-34.24
PABPC4L	45.4201	-1.78798	0.457418	-3.90884	9.27386e-05	0.00213391	-4.77537
GFRA1	1997.47	-1.80133	0.0919651	-19.5871	1.99263e-85	7.71812e-82	-146.11
STC2	1476.12	-1.8085	0.101662	-17.7894	8.5441e-71	1.98565e-67	-120.631
ZNF488	24.8914	-1.83786	0.617279	-2.97736	0.00290745	0.03365	-2.7072
CDH26	26.0126	-1.86727	0.608411	-3.06909	0.00214711	0.0264575	-2.94553
SLC4A10	23.8651	-1.90805	0.63614	-2.99942	0.00270498	0.0317494	-2.85876
RASGRP1	92.1117	-1.92733	0.326453	-5.90385	3.55113e-09	2.78812e-07	-12.6331
NOS1AP	47.394	-1.97833	0.457711	-4.32221	1.54471e-05	0.000469883	-6.58389
IGFBP4	1996.89	-2.0038	0.0926508	-21.6274	9.91511e-104	5.76068e-100	-198.856
RAPGEFL1	233.835	-2.01533	0.214096	-9.41319	4.81292e-21	1.74769e-18	-35.7872
CA12	1235.39	-2.05302	0.107926	-19.0225	1.11141e-80	3.22864e-77	-157.037
SGK1	58.7305	-2.09726	0.412295	-5.0868	3.64161e-07	1.83184e-05	-9.93497
AREG	61.2657	-2.18815	0.409103	-5.34866	8.8609e-08	5.17405e-06	-11.5669
RERG	82.7661	-2.19238	0.351389	-6.23918	4.39864e-10	4.22415e-08	-16.1672
FOS	75.0543	-2.32914	0.381556	-6.10434	1.03228e-09	9.08717e-08	-16.4008
HEY2	52.4489	-2.35158	0.437025	-5.38088	7.41214e-08	4.41687e-06	-12.5924
GPR68	71.8569	-2.36622	0.394744	-5.99431	2.04352e-09	1.66054e-07	-16.0424
AMZ1	141.724	-2.40787	0.28548	-8.43449	3.32655e-17	8.05302e-15	-33.9367
AGR3	97.5987	-2.40875	0.333377	-7.2253	4.99981e-13	7.54517e-11	-24.3821
C5AR2	72.8921	-2.50529	0.378468	-6.61955	3.60295e-11	3.91274e-09	-21.0633
PGR	131.509	-2.51311	0.291933	-8.60852	7.40124e-18	1.9546e-15	-36.9652
GREB1	3648.93	-3.45416	0.107449	-32.147	9.72511e-227	1.13006e-222	-766.641
CXCL12	314.164	-3.51492	0.211459	-16.6223	4.80859e-62	9.31264e-59	-203.974
RAMP3	30.7186	-3.5166	0.663653	-5.29885	1.16535e-07	6.54172e-06	-18.2311
EGR3	35.5657	-4.47965	0.71555	-6.26042	3.83935e-10	3.74418e-08	-33.2687

## Sheet: C. WTDXVeh_vs_WTDXFu
id	baseMean	log2FoldChange	lfcSE	stat	pvalue	padj	sig_score
BMF	76.8933	2.05611	0.37509	5.48164	4.21391e-08	3.00234e-06	11.355
SEPT1	34.1181	1.58739	0.512633	3.09655	0.00195787	0.0257763	2.52202
IL1R1	174.954	1.57919	0.249405	6.33183	2.42277e-10	2.56414e-08	11.9877
PSCA	40.8656	1.46596	0.471084	3.11189	0.00185893	0.0248855	2.35148
ABLIM3	47.2678	1.33142	0.426601	3.12099	0.00180244	0.0244422	2.14606
ST8SIA4	50.007	1.31884	0.418943	3.14801	0.00164384	0.0225402	2.17218
FAM83A	65.9885	1.31741	0.368926	3.57094	0.000355706	0.00681468	2.85424
AMIGO2	127.38	1.31479	0.276633	4.75284	2.00583e-06	8.47503e-05	5.35364
ALDH3B1	98.5101	1.31312	0.302751	4.3373	1.44246e-05	0.000461121	4.38081
IGFBP3	89.9735	1.29607	0.340342	3.80813	0.000140024	0.00320673	3.23231
DHRS3	58.346	1.29512	0.395301	3.2763	0.00105176	0.0157924	2.33323
PCDH7	165.54	1.25281	0.257588	4.86361	1.15265e-06	5.41597e-05	5.34488
EPHA4	144.527	1.24099	0.249259	4.9787	6.40122e-07	3.35479e-05	5.55259
NPNT	372.566	1.22392	0.158479	7.72294	1.13675e-14	2.75371e-12	14.1486
CCNG2	355.699	1.2235	0.180567	6.77591	1.23622e-11	1.62918e-09	10.7522
CAB39L	74.0906	1.19575	0.349676	3.4196	0.000627141	0.010682	2.35724
LIMA1	331.362	1.18669	0.16859	7.0389	1.93765e-12	2.9673e-10	11.3063
SLITRK6	56.1025	1.17993	0.399914	2.95046	0.00317302	0.0373129	1.68511
LIN7A	119.114	1.14594	0.281025	4.0777	4.54825e-05	0.0012552	3.3247
GRB14	83.1237	1.14511	0.327382	3.49779	0.000469131	0.0084412	2.37451
LYN	196.13	1.13885	0.21101	5.39714	6.77128e-08	4.44661e-06	6.09509
SOX2	173.827	1.09679	0.242159	4.52921	5.92044e-06	0.000220269	4.01101
GRAMD1A	317.488	1.09092	0.170952	6.38147	1.75396e-10	1.89306e-08	8.42503
MUC20	83.1828	1.08912	0.332011	3.28039	0.00103664	0.0157169	1.96438
TMEM150C	341.921	1.08758	0.162245	6.70333	2.03725e-11	2.61271e-09	9.33461
YPEL3	883.833	1.08405	0.113121	9.58311	9.41691e-22	5.40283e-19	19.8028
TP53INP1	829.101	1.08352	0.114779	9.44005	3.72603e-21	2.03087e-18	19.1699
AIM1	434.035	1.08274	0.145623	7.43517	1.04431e-13	2.03286e-11	11.5765
SLIT2	100.318	1.07637	0.292486	3.68007	0.000233169	0.0048693	2.48914
EFNA1	361.96	1.05453	0.159033	6.6309	3.33647e-11	4.13305e-09	8.8409
PARP9	253.336	1.05099	0.205897	5.10444	3.31769e-07	1.86423e-05	4.97065
DRAM1	111.919	1.03273	0.276285	3.73792	0.000185547	0.00401318	2.47495
PNRC1	316.419	1.02853	0.174587	5.89124	3.83311e-09	3.31625e-07	6.66423
GRHL3	157.498	1.02825	0.243825	4.21717	2.47392e-05	0.000728241	3.22637
ADCY5	131.325	1.02482	0.256364	3.99753	6.40068e-05	0.0016813	2.84322
SESN3	126.518	1.02452	0.263093	3.89415	9.85422e-05	0.00241395	2.68146
KLHL24	132.49	0.985665	0.261929	3.7631	0.000167822	0.00372592	2.39395
TFPI	243.432	0.980155	0.189556	5.17078	2.33117e-07	1.33748e-05	4.77699
PKP2	189.613	0.967059	0.217177	4.45286	8.47324e-06	0.000294162	3.41509
IKZF2	189.662	0.954775	0.2146	4.4491	8.62322e-06	0.000297474	3.36706
KYNU	513.94	0.953209	0.134023	7.11226	1.14157e-12	1.85734e-10	9.27578
KIAA1211L	245.131	0.950597	0.197552	4.81189	1.49513e-06	6.70715e-05	3.96728
DYRK1B	137.894	0.928405	0.251605	3.68993	0.000224315	0.00471147	2.16025
RAB27B	365.072	0.927852	0.159102	5.83182	5.48247e-09	4.56217e-07	5.88335
FAM20C	134.633	0.923782	0.258906	3.56802	0.000359694	0.00684297	1.99976
BCAS1	728.243	0.910437	0.117509	7.74778	9.35162e-15	2.31686e-12	10.593
ABCA1	102.648	0.909198	0.293387	3.09897	0.00194194	0.0256285	1.44679
APOD	143.293	0.906632	0.247225	3.66723	0.000245195	0.00506225	2.08132
S1PR3	214.737	0.906292	0.201666	4.49402	6.98916e-06	0.000249799	3.26484
SEMA5A	118.629	0.903641	0.266769	3.38736	0.000705694	0.01174	1.74433
N4BP3	256.438	0.889394	0.203811	4.36382	1.27813e-05	0.000423492	3.00006
FAM110C	192.777	0.883223	0.219151	4.0302	5.57298e-05	0.00150747	2.49223
ENC1	231.815	0.874533	0.209757	4.16927	3.05583e-05	0.000881258	2.67161
ORAI3	114.75	0.872799	0.271626	3.21324	0.00131248	0.0188007	1.5063
HCAR1	106.577	0.871406	0.290581	2.99884	0.00271007	0.0332685	1.28791
KITLG	106.42	0.867185	0.284599	3.04704	0.0023111	0.0294658	1.32738
RNF43	130.659	0.865705	0.254597	3.4003	0.000673116	0.011341	1.6841
ABCG1	103.563	0.860353	0.298791	2.87944	0.0039838	0.0443137	1.16445
MPZL2	99.3866	0.860131	0.292118	2.94446	0.00323516	0.0379209	1.22235
KCNJ3	101.755	0.858752	0.289678	2.96451	0.00303168	0.0362108	1.2376
NBEA	138.156	0.85462	0.259519	3.29309	0.00099091	0.0150654	1.55713
CGN	953.341	0.848561	0.113502	7.47619	7.6506e-14	1.54443e-11	9.17399
C17orf82	98.2484	0.843146	0.294337	2.86456	0.00417588	0.0462144	1.12579
ABCD1	128.844	0.837283	0.256625	3.26267	0.00110369	0.0163469	1.49586
LMTK3	138.576	0.835018	0.249095	3.35221	0.000801699	0.0128899	1.57798
FAM171B	240.084	0.832508	0.194387	4.28273	1.84613e-05	0.000573352	2.69864
ACKR3	154.762	0.826855	0.246845	3.3497	0.000808998	0.012969	1.56035
FAM214B	132.827	0.826084	0.269922	3.06045	0.00221001	0.028381	1.27793
SELENBP1	1253.48	0.824295	0.0932705	8.83769	9.77171e-19	4.09698e-16	12.6839
RAB26	124.179	0.822644	0.272092	3.0234	0.00249948	0.0313543	1.23701
KAT2B	157.256	0.822065	0.244203	3.36632	0.000761772	0.012405	1.56719
DBP	144.874	0.819814	0.246164	3.33036	0.000867349	0.0136435	1.52901
ACSS3	318.385	0.794339	0.171486	4.6321	3.6197e-06	0.000142449	3.0553
DTX3L	269.153	0.787453	0.181804	4.33134	1.48203e-05	0.000472387	2.61884
FAM84A	198.233	0.786675	0.215127	3.6568	0.000255387	0.00519399	1.79716
TMCO4	116.743	0.783083	0.273781	2.86026	0.004233	0.0466568	1.04235
MKNK2	1001.9	0.782721	0.107985	7.2484	4.21712e-13	7.29695e-11	7.93433
NCAM2	341.709	0.769682	0.169993	4.52774	5.96182e-06	0.000221054	2.81357
BTG2	1147.01	0.769335	0.101676	7.56654	3.83292e-14	7.88351e-12	8.54214
RBL2	511.468	0.75866	0.136132	5.57298	2.50416e-08	1.89568e-06	4.34123
SAMD14	142.532	0.755151	0.252268	2.99344	0.0027585	0.0336734	1.11212
MXD4	982.448	0.75352	0.103504	7.28011	3.33557e-13	6.16289e-11	7.6936
ID3	741.595	0.748999	0.114434	6.54524	5.94006e-11	7.03832e-09	6.10623
ERBB2	1291.59	0.742473	0.091741	8.09314	5.81454e-16	1.71309e-13	9.47857
TNS3	250.586	0.741012	0.18936	3.91324	9.10659e-05	0.00228184	1.95754
RAB37	162.65	0.740535	0.230109	3.2182	0.00129	0.0185318	1.28267
AC117834.1	260.604	0.739266	0.194816	3.79469	0.000147826	0.00336419	1.82829
FURIN	195.512	0.735791	0.219183	3.35697	0.000788029	0.0127075	1.39501
PCDH10	1183.3	0.727974	0.0945125	7.7024	1.33529e-14	3.09703e-12	8.37829
TRERF1	240.869	0.723525	0.189051	3.82715	0.000129637	0.00301316	1.82399
HIST1H2BD	353.56	0.722953	0.160277	4.51064	6.46313e-06	0.000234849	2.62375
GCNT1	415.883	0.712597	0.151711	4.69706	2.63932e-06	0.000107758	2.82726
HIST1H2AC	359.975	0.707602	0.167966	4.21278	2.52248e-05	0.000737199	2.2165
KLC4	150.573	0.705109	0.246308	2.86271	0.00420036	0.0463442	0.940618
DDIT4	400.829	0.700228	0.157031	4.45918	8.22736e-06	0.000286538	2.48078
TRIQK	589.191	0.69664	0.130946	5.32004	1.03744e-07	6.53708e-06	3.61181
STAT2	357.61	0.695512	0.158629	4.38453	1.16234e-05	0.000388671	2.37199
PREX1	2815.05	0.693377	0.0771013	8.99306	2.40443e-19	1.09211e-16	11.0675
SOCS2	221.708	0.687902	0.223664	3.07561	0.00210072	0.0272944	1.07583
CDK6	308.163	0.681078	0.17417	3.91043	9.21337e-05	0.00228362	1.79898
CTNND2	423.923	0.678877	0.145961	4.65107	3.30216e-06	0.000132341	2.63289
SERTAD1	163.588	0.677867	0.233145	2.90749	0.0036434	0.0415013	0.93677
IL17RC	509.678	0.673429	0.13926	4.83578	1.32622e-06	6.10006e-05	2.83828
ACSF2	159.202	0.672372	0.231444	2.90511	0.00367119	0.0417306	0.927567
FAM107B	216.641	0.669579	0.202687	3.30352	0.000954806	0.0146705	1.22771
FOXN3	190.973	0.658957	0.214682	3.06945	0.00214452	0.0277641	1.02568
CALCOCO1	258.299	0.655941	0.189384	3.46355	0.000533102	0.009328	1.3317
EPAS1	332.294	0.653425	0.162166	4.02936	5.59296e-05	0.00150913	1.84349
NTN4	220.982	0.652878	0.202955	3.21686	0.00129601	0.0185892	1.12996
LYPD3	439.948	0.651042	0.154394	4.21675	2.47847e-05	0.000728241	2.04279
HELZ2	652.647	0.649511	0.121972	5.3251	1.00898e-07	6.39467e-06	3.37368
PBXIP1	342.328	0.649427	0.177197	3.66499	0.000247347	0.00508741	1.48946
HIST2H2BE	827.175	0.645931	0.109218	5.91413	3.33628e-09	2.9095e-07	4.22192
RARG	1088.43	0.63981	0.106156	6.02706	1.66974e-09	1.56913e-07	4.35349
KIAA0513	664.971	0.638136	0.12235	5.21568	1.83143e-07	1.07916e-05	3.16957
RND3	336.251	0.636072	0.161822	3.93068	8.47052e-05	0.00214738	1.6971
TLDC1	322.776	0.636037	0.169343	3.75591	0.000172716	0.00381129	1.53853
PCDH1	320.771	0.632985	0.167127	3.78746	0.000152198	0.00342269	1.56071
ARID5B	184.91	0.628811	0.220458	2.85229	0.00434049	0.0473156	0.833172
HBP1	442.348	0.627633	0.14755	4.2537	2.10266e-05	0.0006404	2.00438
GDPD3	273.121	0.623857	0.178324	3.49845	0.000467975	0.0084412	1.29363
ZFPM1	312.194	0.620809	0.176341	3.52049	0.000430745	0.00791829	1.30455
RBBP8NL	326.183	0.619683	0.172244	3.5977	0.000321042	0.00629439	1.36395
FBP1	1280.66	0.617562	0.0911474	6.77542	1.24046e-11	1.62918e-09	5.42715
PRKCD	965.636	0.612275	0.102011	6.00206	1.94828e-09	1.79985e-07	4.12965
ZNF467	661.248	0.612122	0.130193	4.70167	2.58044e-06	0.00010575	2.43363
NEBL	588.67	0.610818	0.12774	4.78173	1.73796e-06	7.48833e-05	2.52
FAM102B	591.448	0.609957	0.12598	4.84169	1.28741e-06	5.94665e-05	2.57751
TOM1	217.106	0.609833	0.19776	3.08371	0.00204438	0.0267489	0.959081
CDYL2	223.288	0.607652	0.204772	2.96745	0.00300284	0.0359319	0.877765
FAM174B	498.268	0.607624	0.136088	4.46493	8.00932e-06	0.000279838	2.15894
VAV3	234.89	0.606439	0.192901	3.14379	0.00166778	0.0228195	0.995587
CAPS	361.742	0.604712	0.172948	3.4965	0.000471403	0.00846584	1.25316
ERBB3	1990.93	0.603806	0.0782497	7.7164	1.19661e-14	2.83571e-12	6.97235
SH2D4A	240.892	0.595744	0.191666	3.10824	0.00188208	0.0251121	0.953261
CLDN9	224.749	0.593827	0.202223	2.93649	0.00331948	0.0387426	0.838371
SSBP2	202.76	0.593187	0.208569	2.84408	0.00445404	0.04836	0.780346
BRI3	353.203	0.592881	0.166474	3.56141	0.000368868	0.00698095	1.2783
PSD3	434.828	0.591286	0.154669	3.82291	0.000131884	0.00305887	1.48675
ZNF862	203.12	0.590298	0.206778	2.85474	0.0043072	0.0471196	0.783207
DHRS1	202.639	0.589117	0.20473	2.87753	0.00400801	0.0445375	0.796058
CAPN5	292.485	0.583126	0.17343	3.36232	0.000772898	0.0125377	1.10898
ALAD	385.194	0.582828	0.151595	3.84462	0.000120737	0.00284896	1.48348
PLEKHA6	1595.72	0.582785	0.0850667	6.85092	7.33756e-12	1.03879e-09	5.23543
CACFD1	316.332	0.581963	0.178799	3.25485	0.00113452	0.0167128	1.03412
ACAD11	327.079	0.580538	0.170345	3.40801	0.000654393	0.0110426	1.13607
SLC35D2	251.745	0.578272	0.185389	3.11924	0.00181321	0.0245415	0.931075
PRSS8	755.038	0.574958	0.117688	4.88546	1.03187e-06	5.04416e-05	2.47072
CCDC92	228.081	0.573423	0.193942	2.95667	0.00310983	0.0368428	0.822086
CD55	768.782	0.571793	0.121526	4.70511	2.53726e-06	0.000105017	2.27502
SRD5A3	283.946	0.570082	0.174997	3.25767	0.00112332	0.01657	1.01513
ITGB4	3269.34	0.569561	0.0704318	8.08671	6.12997e-16	1.75849e-13	7.26467
ALCAM	1711.39	0.568534	0.0901767	6.30467	2.88807e-10	3.0272e-08	4.27479
SYT1	322.003	0.568007	0.178863	3.17566	0.00149496	0.0207336	0.956141
SERPINB1	324.218	0.564527	0.168063	3.35902	0.000782202	0.012651	1.0714
SAT1	318.408	0.563321	0.170159	3.31056	0.00093108	0.0144945	1.03583
SSH3	847.424	0.559696	0.10837	5.16468	2.40851e-07	1.37462e-05	2.72114
PIK3C2B	1234.44	0.555287	0.0954367	5.81838	5.94222e-09	4.90728e-07	3.50339
EPB41L5	757.632	0.554679	0.113738	4.8768	1.07818e-06	5.22368e-05	2.37515
CABLES1	299.945	0.553287	0.186731	2.96301	0.00304645	0.0362944	0.796822
SH3BP4	306.064	0.549536	0.173349	3.17011	0.0015238	0.0210799	0.921095
KIAA0195	486.155	0.549355	0.13651	4.02428	5.715e-05	0.00153069	1.5465
TAPBP	783.053	0.548997	0.118357	4.63849	3.50957e-06	0.00013912	2.11727
ARRB1	382.57	0.547942	0.159604	3.43314	0.000596632	0.0102102	1.09093
FAM160B1	288.665	0.547514	0.175762	3.11509	0.00183886	0.024778	0.879271
PPL	911.937	0.546573	0.108463	5.03928	4.67297e-07	2.52178e-05	2.5133
LAMB2	430.451	0.545143	0.154136	3.53676	0.000405069	0.00752242	1.15769
FAM214A	596.25	0.536833	0.127484	4.211	2.54247e-05	0.000741054	1.68037
ABCC5	1085.24	0.536255	0.0982871	5.45601	4.86961e-08	3.33859e-06	2.93677
PTPN13	451.121	0.534267	0.145763	3.66531	0.000247037	0.00508741	1.22534
ATP8B2	617.265	0.533864	0.126593	4.21716	2.47401e-05	0.000728241	1.67512
ZNF185	481.013	0.53351	0.145614	3.66387	0.000248436	0.00509201	1.2234
ID2	811.358	0.528755	0.112422	4.70331	2.55981e-06	0.0001053	2.10316
AC110619.2	257.004	0.525665	0.184051	2.85609	0.00428899	0.0470365	0.697854
OBSL1	874.804	0.524748	0.119928	4.37551	1.21147e-05	0.000402628	1.78157
NCOA3	10304.7	0.520481	0.0525013	9.91368	3.6304e-23	2.47343e-20	10.2049
COMT	1386.41	0.516827	0.0915336	5.64631	1.63928e-08	1.29491e-06	3.04295
NEDD4L	394.177	0.513585	0.151724	3.385	0.000711783	0.01181	0.990065
BCL7C	370.722	0.513297	0.156656	3.27658	0.00105073	0.0157924	0.924732
TGIF1	417.214	0.513269	0.151413	3.38985	0.000699314	0.0117279	0.991008
MTERFD2	282.6	0.511288	0.177184	2.88564	0.00390617	0.0438078	0.694558
RAB3D	812.033	0.507064	0.118214	4.28936	1.79192e-05	0.000559705	1.64899
PRRT3	463.42	0.502825	0.143673	3.49978	0.000465637	0.00841776	1.04326
PTMS	1419.07	0.502823	0.108688	4.62631	3.72234e-06	0.000145961	1.92871
ARHGAP12	526.916	0.501422	0.140612	3.56601	0.000362462	0.00688361	1.08417
ABAT	383.706	-0.500096	0.157291	-3.17943	0.00147566	0.0205443	-0.843817
UBE2T	739.718	-0.500152	0.114638	-4.3629	1.28352e-05	0.000423991	-1.68684
CHSY1	315.179	-0.501498	0.167743	-2.98967	0.00279275	0.0339396	-0.736848
SLC20A1	406.445	-0.501506	0.147683	-3.39584	0.000684187	0.0115098	-0.972387
ATAD3A	762.693	-0.502074	0.115118	-4.3614	1.29234e-05	0.000425612	-1.69248
MRPL15	468.817	-0.502189	0.139912	-3.58933	0.000331529	0.00646512	-1.09951
MDN1	457.43	-0.5024	0.14539	-3.45554	0.000549194	0.00951791	-1.01558
MYBL2	4977.08	-0.503667	0.0613788	-8.20588	2.28916e-16	6.93171e-14	-6.62783
ZNF142	378.15	-0.504122	0.157751	-3.19569	0.00139499	0.019757	-0.859164
NOP58	918.093	-0.505073	0.103825	-4.86467	1.1465e-06	5.41037e-05	-2.15503
PHF5A	389.191	-0.507954	0.151299	-3.35728	0.000787133	0.0127075	-0.96305
RARA	535.72	-0.509123	0.132224	-3.85044	0.000117904	0.00280627	-1.29921
GTPBP4	1270.82	-0.509673	0.0925393	-5.50764	3.63668e-08	2.60812e-06	-2.84585
GEMIN5	530.695	-0.509859	0.141312	-3.60805	0.000308511	0.00609254	-1.12944
KLHL13	283.655	-0.510302	0.174987	-2.91623	0.0035429	0.0407282	-0.709374
DGKE	343.186	-0.510992	0.167932	-3.04284	0.00234356	0.0296856	-0.780516
USP36	501.366	-0.511838	0.136928	-3.73802	0.000185478	0.00401318	-1.22662
RRM2	2594.19	-0.511924	0.0723278	-7.07784	1.4642e-12	2.34725e-10	-4.92954
ATAD3B	395.485	-0.512535	0.169581	-3.02237	0.00250803	0.0314253	-0.770198
QTRT1	357.161	-0.514465	0.178576	-2.88094	0.00396491	0.0442843	-0.696458
MYO19	550.848	-0.515219	0.130473	-3.94885	7.85267e-05	0.00199538	-1.39108
ZMYND19	500.459	-0.515461	0.137402	-3.75149	0.000175785	0.00385561	-1.24427
ATAD2	1912.26	-0.51641	0.0863712	-5.97895	2.24575e-09	2.03584e-07	-3.45543
URB1	502.438	-0.519194	0.142098	-3.65377	0.000258421	0.00523615	-1.18428
RABGGTB	302.9	-0.51964	0.174764	-2.97338	0.00294535	0.0354385	-0.753751
POLQ	264.092	-0.519798	0.182678	-2.84544	0.00443504	0.0482018	-0.684541
SLC6A14	458.78	-0.52215	0.142163	-3.67289	0.000239821	0.00497959	-1.20241
FEN1	780.203	-0.522736	0.111111	-4.70463	2.54331e-06	0.000105017	-2.07983
SLC39A6	3715.25	-0.522875	0.077561	-6.74148	1.56784e-11	2.03465e-09	-4.54458
TSC22D2	924.137	-0.523473	0.104247	-5.02147	5.12763e-07	2.71341e-05	-2.39043
MAPT	311.17	-0.525356	0.174451	-3.01149	0.00259968	0.0323022	-0.783184
SLC39A4	336.455	-0.525412	0.164812	-3.18796	0.00143282	0.0201019	-0.8915
MCM5	987.114	-0.526679	0.102604	-5.13313	2.84968e-07	1.60955e-05	-2.52453
B4GALT2	307.304	-0.527793	0.169728	-3.10964	0.00187314	0.0250233	-0.845343
TXNDC5	1660.31	-0.527874	0.0852431	-6.19257	5.91922e-10	6.03041e-08	-3.81106
PA2G4	1494.27	-0.528436	0.0937855	-5.63452	1.75549e-08	1.37673e-06	-3.09724
MAP3K1	457.274	-0.528766	0.142433	-3.71239	0.00020531	0.00438066	-1.24707
SLC27A4	1187.78	-0.529731	0.0970451	-5.45861	4.79873e-08	3.33191e-06	-2.9015
CCNB1IP1	328.804	-0.530237	0.16318	-3.2494	0.00115648	0.0169674	-0.938725
CDCA4	802.524	-0.530795	0.11062	-4.79838	1.59952e-06	7.1169e-05	-2.20158
HNRNPAB	5285.33	-0.531517	0.0596841	-8.90549	5.31488e-19	2.3175e-16	-8.31025
PYCRL	434.979	-0.532557	0.145666	-3.65602	0.000256162	0.00520003	-1.21636
B3GALNT1	874.299	-0.534254	0.107682	-4.96141	6.9983e-07	3.61728e-05	-2.37295
EPS15L1	857.088	-0.535084	0.109849	-4.8711	1.10979e-06	5.28288e-05	-2.28862
TOMM40	1773.94	-0.536205	0.0891821	-6.01248	1.82705e-09	1.70228e-07	-3.62956
NCL	6178.86	-0.538187	0.0628651	-8.56098	1.11914e-17	3.81242e-15	-7.76
QSOX2	345.917	-0.539154	0.159181	-3.38705	0.000706491	0.01174	-1.04075
CHAF1A	325.71	-0.539332	0.16489	-3.27086	0.00107222	0.0160333	-0.968088
KNOP1	392.77	-0.540076	0.153155	-3.52633	0.000421365	0.00778526	-1.13887
DHX33	450.349	-0.544384	0.141186	-3.85579	0.000115355	0.00275161	-1.39385
C20orf27	988.62	-0.5445	0.114176	-4.76896	1.85176e-06	7.9161e-05	-2.23326
C19orf48	927.469	-0.545796	0.103816	-5.25732	1.46168e-07	8.85211e-06	-2.75788
AHDC1	528.57	-0.546981	0.132965	-4.11373	3.89318e-05	0.00109663	-1.61903
LRP8	295.359	-0.549043	0.188529	-2.91224	0.00358841	0.0411761	-0.760619
PAPSS2	1192.82	-0.549601	0.105998	-5.185	2.16018e-07	1.24593e-05	-2.69552
RBBP8	352.457	-0.549948	0.167834	-3.27673	0.00105016	0.0157924	-0.99076
ANXA9	2420.56	-0.550737	0.0799222	-6.89091	5.54366e-12	7.9515e-10	-5.01146
GLA	763.426	-0.551119	0.115207	-4.78371	1.72091e-06	7.44429e-05	-2.27512
GRWD1	726.817	-0.551394	0.12193	-4.5222	6.11997e-06	0.000224626	-2.01178
SLC1A5	5981.34	-0.552145	0.0608611	-9.07222	1.16621e-19	5.77858e-17	-8.96583
MANEAL	558.677	-0.552204	0.130331	-4.23694	2.26587e-05	0.000680447	-1.74894
TIPARP	241.732	-0.552417	0.188966	-2.92337	0.00346262	0.0399852	-0.772335
WDR62	462.738	-0.553419	0.142025	-3.89664	9.75351e-05	0.0024055	-1.44929
FKBP5	351.33	-0.553792	0.159625	-3.46932	0.000521774	0.00915919	-1.12871
AGPAT5	378.508	-0.555376	0.165489	-3.35597	0.000790861	0.0127344	-1.05245
SEH1L	389.833	-0.555449	0.15604	-3.55965	0.000371344	0.0070035	-1.19682
PWP2	375.615	-0.556047	0.155968	-3.56514	0.000363669	0.00689453	-1.20189
COLGALT1	676.049	-0.55684	0.122641	-4.54041	5.6145e-06	0.000211047	-2.04673
E2F7	250.067	-0.556892	0.185742	-2.99819	0.00271584	0.0333019	-0.822824
PAQR4	841.508	-0.557192	0.124791	-4.46498	8.00759e-06	0.000279838	-1.97975
POLA1	285.988	-0.559277	0.173784	-3.21823	0.00128986	0.0185318	-0.968713
CCDC85B	560.196	-0.561471	0.132006	-4.25339	2.10562e-05	0.0006404	-1.79309
POP1	395.498	-0.561948	0.154618	-3.63442	0.000278605	0.00558327	-1.26613
PUS7	385.939	-0.562529	0.157166	-3.57921	0.00034464	0.00666121	-1.22431
AMD1	704.093	-0.564054	0.131671	-4.28383	1.83706e-05	0.000572165	-1.82893
XRCC3	569.822	-0.564342	0.126841	-4.4492	8.61892e-06	0.000297474	-1.99018
VARS	1624.89	-0.566314	0.0882571	-6.41663	1.39321e-10	1.51874e-08	-4.42773
KLF10	686.978	-0.568782	0.121524	-4.68042	2.86294e-06	0.000115783	-2.23893
VGF	302.248	-0.570377	0.195603	-2.91599	0.00354564	0.0407282	-0.792883
MYOF	2275.73	-0.571204	0.0754623	-7.56939	3.74971e-14	7.86069e-12	-6.34296
EXOSC2	525.68	-0.572433	0.131619	-4.34916	1.36661e-05	0.000443376	-1.9195
ABHD2	1893.62	-0.573129	0.0859508	-6.66811	2.59116e-11	3.28445e-09	-4.86216
CCDC88C	530.324	-0.574138	0.132332	-4.33862	1.4338e-05	0.000461059	-1.91546
OTUD6B	448.995	-0.574159	0.160047	-3.58744	0.000333942	0.00650054	-1.25571
PKMYT1	1172.41	-0.579002	0.0975815	-5.93352	2.96505e-09	2.6278e-07	-3.81007
POLR3D	322.536	-0.580036	0.166927	-3.47479	0.000511248	0.00903259	-1.1857
CGREF1	261.401	-0.581439	0.18405	-3.15914	0.00158235	0.0217792	-0.966328
MKI67IP	426.101	-0.581505	0.144882	-4.01365	5.97858e-05	0.00158571	-1.62809
GART	731.329	-0.581983	0.119391	-4.8746	1.09029e-06	5.23578e-05	-2.49148
KIF21A	671.767	-0.582234	0.121599	-4.78815	1.68328e-06	7.36926e-05	-2.40613
PYCR1	643.285	-0.585395	0.122777	-4.76796	1.86099e-06	7.92447e-05	-2.40072
KCNK6	371.051	-0.585777	0.161413	-3.62906	0.00028445	0.00568041	-1.31543
GINS2	943.662	-0.586243	0.112163	-5.22668	1.72576e-07	1.02801e-05	-2.92418
C18orf56	300.689	-0.587222	0.173559	-3.38341	0.000715914	0.0118425	-1.13132
FLNB	3483.02	-0.587695	0.0670772	-8.76148	1.92708e-18	7.50252e-16	-8.88877
DUS3L	281.281	-0.59065	0.190243	-3.10471	0.00190467	0.0252588	-0.943615
MTHFD1	1875.88	-0.59089	0.0835508	-7.07222	1.52474e-12	2.40886e-10	-5.68329
CLN6	509.819	-0.592013	0.135776	-4.36023	1.29926e-05	0.000426602	-1.99507
CDC45	364.696	-0.592072	0.16357	-3.61968	0.000294971	0.00584632	-1.32217
RRP15	798.072	-0.592574	0.113477	-5.222	1.77003e-07	1.04865e-05	-2.95065
MTHFD1L	246.958	-0.59407	0.196672	-3.02061	0.00252268	0.0315726	-0.891515
TRMT61A	462.51	-0.594414	0.141759	-4.19312	2.75148e-05	0.000799836	-1.8409
CDT1	1341.04	-0.595957	0.106776	-5.5814	2.38597e-08	1.84464e-06	-3.41727
WDR65	284.599	-0.596619	0.189784	-3.14368	0.00166839	0.0228195	-0.979465
PVR	293.229	-0.599673	0.171614	-3.49432	0.000475272	0.00850729	-1.24145
PPIF	1012.82	-0.600107	0.108808	-5.51529	3.48204e-08	2.51376e-06	-3.3604
CLUH	1660.36	-0.600835	0.0836813	-7.18004	6.96912e-13	1.16878e-10	-5.96765
SIAH2	711.005	-0.601367	0.115657	-5.19956	1.99758e-07	1.15828e-05	-2.96846
TPD52L1	2012.03	-0.6014	0.0821493	-7.32083	2.46451e-13	4.632e-11	-6.21501
GEMIN4	545.239	-0.602006	0.134393	-4.47943	7.48418e-06	0.000265749	-2.15249
ZFP36	371.327	-0.60245	0.1676	-3.59458	0.000324918	0.00634755	-1.32382
FLAD1	514.938	-0.605335	0.135175	-4.47815	7.5294e-06	0.000265769	-2.16437
RAD18	266.91	-0.607244	0.183218	-3.31433	0.000918636	0.0143674	-1.11892
ORC6	203.126	-0.608354	0.208066	-2.92385	0.00345733	0.0399664	-0.850664
ABCE1	837.914	-0.610962	0.115606	-5.28486	1.25802e-07	7.83641e-06	-3.1195
PNP	807.296	-0.611429	0.115726	-5.2834	1.2681e-07	7.85431e-06	-3.12128
AKAP1	1285.41	-0.611724	0.0932867	-6.55746	5.4732e-11	6.55641e-09	-5.00594
PAICS	1690.79	-0.616121	0.0831807	-7.40702	1.29167e-13	2.47026e-11	-6.53535
PFAS	382.649	-0.619796	0.161212	-3.84461	0.000120743	0.00284896	-1.57758
PPAT	308.984	-0.621599	0.175088	-3.5502	0.000384935	0.00720993	-1.33151
LONRF2	569.821	-0.621656	0.128913	-4.82228	1.41925e-06	6.5005e-05	-2.60291
TMEM64	5528.67	-0.622027	0.0606986	-10.2478	1.2106e-24	9.42622e-22	-13.0785
ADCY3	611.117	-0.622862	0.123669	-5.03653	4.74053e-07	2.53723e-05	-2.86245
SFXN2	257.245	-0.624306	0.184946	-3.37561	0.000736527	0.0120735	-1.19752
RRP1	571.549	-0.635305	0.12754	-4.98122	6.31852e-07	3.32745e-05	-2.84483
HSPB8	201.767	-0.637343	0.21926	-2.9068	0.00365151	0.0415502	-0.880443
SLC7A1	719.278	-0.637555	0.122552	-5.20232	1.96815e-07	1.14744e-05	-3.1497
SLC19A1	548.132	-0.637951	0.132991	-4.79693	1.61112e-06	7.13936e-05	-2.64516
RABEPK	253.889	-0.637964	0.184867	-3.45093	0.000558656	0.00966651	-1.28533
MCM2	1797.79	-0.644728	0.0819514	-7.8672	3.6267e-15	9.19411e-13	-7.76026
FAM63A	1187.55	-0.644939	0.0942809	-6.84061	7.88582e-12	1.08814e-09	-5.78079
EHD1	1569.71	-0.646091	0.0866334	-7.45776	8.80036e-14	1.74423e-11	-6.9509
CMSS1	273.531	-0.646714	0.182281	-3.54789	0.000388324	0.00724849	-1.38381
AMOTL1	622.237	-0.647155	0.122646	-5.27662	1.31591e-07	8.10437e-06	-3.29485
ADD3	236.092	-0.64799	0.203857	-3.17865	0.00147963	0.0205733	-1.09296
POLR1B	413.076	-0.65113	0.148631	-4.38084	1.18224e-05	0.000394115	-2.21669
ADSL	411.64	-0.652837	0.148772	-4.38817	1.14309e-05	0.00038341	-2.23031
XBP1	8798.23	-0.652852	0.0661936	-9.86276	6.03657e-23	3.87086e-20	-12.6733
MCM6	1300.15	-0.654372	0.0908507	-7.20272	5.90245e-13	1.00535e-10	-6.5422
MCM7	4487.16	-0.655338	0.0623178	-10.5161	7.28604e-26	6.10963e-23	-14.5577
DEGS2	220.601	-0.656541	0.214092	-3.06663	0.00216486	0.0279279	-1.02024
NOL6	543.817	-0.65695	0.133212	-4.93162	8.15524e-07	4.13489e-05	-2.87977
BRIX1	476.328	-0.657166	0.148186	-4.43474	9.21847e-06	0.000315017	-2.30117
CAD	1017.42	-0.657196	0.102371	-6.41974	1.36508e-10	1.51518e-08	-5.13896
TIAM1	328.07	-0.658699	0.164454	-4.00537	6.19204e-05	0.00163834	-1.83487
TFAP4	183.543	-0.659881	0.218857	-3.01512	0.00256874	0.0320021	-0.986404
GMNN	375.014	-0.662386	0.153979	-4.30179	1.69426e-05	0.000530723	-2.1694
WDR3	345.39	-0.663447	0.162012	-4.09506	4.22059e-05	0.00117369	-1.9442
IFRD2	996.013	-0.664202	0.104456	-6.35868	2.0349e-10	2.17475e-08	-5.08951
GTPBP3	244.037	-0.665105	0.208379	-3.1918	0.0014139	0.0199133	-1.13125
DSCC1	317.155	-0.667032	0.179819	-3.70947	0.000207691	0.00439619	-1.57214
NAB2	318.695	-0.668395	0.169044	-3.95398	7.6863e-05	0.00196841	-1.8086
E2F1	512.645	-0.669042	0.140196	-4.7722	1.82229e-06	7.82077e-05	-2.74759
PCNA	941.469	-0.669078	0.103547	-6.46159	1.03607e-10	1.17648e-08	-5.3054
KLF16	254.671	-0.669206	0.192749	-3.4719	0.000516786	0.00908627	-1.36626
TMEM194A	405.912	-0.669388	0.150581	-4.44538	8.77386e-06	0.000301716	-2.35651
WDR43	697.818	-0.675676	0.122411	-5.51975	3.39489e-08	2.46718e-06	-3.78906
SLC25A19	237.642	-0.67587	0.191272	-3.53356	0.000409999	0.00758811	-1.43275
SLC19A2	469.145	-0.67675	0.14131	-4.78911	1.6752e-06	7.36343e-05	-2.79696
WDR4	230.169	-0.676913	0.202068	-3.34993	0.000808326	0.012969	-1.2774
UCK2	349.926	-0.677815	0.158785	-4.26875	1.9657e-05	0.000607027	-2.18039
SLC22A5	469.923	-0.679139	0.138525	-4.90266	9.45465e-07	4.66358e-05	-2.94154
RIOK1	169.783	-0.681161	0.225769	-3.01707	0.00255234	0.0318706	-1.01943
NOP2	794.564	-0.681352	0.110498	-6.16617	6.99638e-10	7.03191e-08	-4.87366
BYSL	275.792	-0.682501	0.17769	-3.84096	0.000122553	0.00288541	-1.73341
ISOC1	2308.76	-0.682579	0.0845975	-8.06855	7.11398e-16	1.98845e-13	-8.66976
CLSPN	270.569	-0.68536	0.180827	-3.79015	0.000150558	0.00340209	-1.69164
MASTL	360.579	-0.686048	0.157543	-4.35467	1.33267e-05	0.000434153	-2.30674
TMEM201	232.018	-0.686249	0.199823	-3.43429	0.000594107	0.0101829	-1.36709
SLC39A8	618.937	-0.689262	0.128362	-5.36968	7.88769e-08	5.14872e-06	-3.64502
LRIG1	209.763	-0.690967	0.208585	-3.31264	0.000924184	0.0144334	-1.27182
UTP20	387.755	-0.69423	0.154353	-4.49768	6.86983e-06	0.000246342	-2.5051
RPP25	288.45	-0.695471	0.18547	-3.74978	0.00017699	0.00387423	-1.67735
IPO4	1937.38	-0.705434	0.0808892	-8.72099	2.75768e-18	1.00205e-15	-10.5809
EXOSC5	278.187	-0.705547	0.177044	-3.98516	6.7434e-05	0.00176283	-1.94293
DPH2	391.484	-0.709008	0.155775	-4.5515	5.3264e-06	0.000203018	-2.61799
ZSWIM6	267.05	-0.714797	0.20028	-3.56898	0.000358371	0.00683373	-1.54778
POLR1E	253.611	-0.715855	0.191098	-3.746	0.000179675	0.00391728	-1.72307
TBKBP1	184.201	-0.723207	0.217979	-3.31778	0.000907344	0.0142316	-1.33558
TNFRSF10A	141.495	-0.72372	0.245821	-2.9441	0.00323898	0.0379249	-1.02846
SIGMAR1	306.709	-0.727937	0.186158	-3.91032	9.21744e-05	0.00228362	-1.92276
PHLDA1	137.491	-0.729053	0.250576	-2.90951	0.00361996	0.0412774	-1.00922
NOP56	977.054	-0.731024	0.107156	-6.82204	8.97593e-12	1.22308e-09	-6.51529
NXT1	223.923	-0.733772	0.216968	-3.38195	0.000719745	0.0118878	-1.41244
RRP9	237.159	-0.733803	0.192307	-3.81579	0.000135745	0.00313678	-1.83709
PTRH1	204.977	-0.735338	0.211773	-3.47229	0.00051603	0.00908627	-1.50128
DKC1	1145.12	-0.737178	0.097339	-7.57331	3.6384e-14	7.7769e-12	-8.18945
C1orf226	170.234	-0.744259	0.227787	-3.26734	0.00108564	0.0161097	-1.33439
KLF4	1284.01	-0.749717	0.0949141	-7.8989	2.81369e-15	7.30286e-13	-9.09895
C11orf82	186.123	-0.749851	0.216732	-3.45981	0.000540564	0.0094434	-1.51835
FKBP4	8024.81	-0.751311	0.054802	-13.7096	8.89899e-43	1.6168e-39	-29.1444
RPP40	135.893	-0.758465	0.25932	-2.92482	0.00344653	0.0398839	-1.06125
TRIM47	152.775	-0.762419	0.237402	-3.21151	0.00132039	0.0188892	-1.31425
MRTO4	749.228	-0.766634	0.115508	-6.63704	3.20036e-11	4.01002e-09	-6.43732
KHK	176.475	-0.766748	0.2269	-3.37924	0.000726878	0.0119513	-1.47414
TIFA	269.421	-0.766996	0.182056	-4.21296	2.52044e-05	0.000737199	-2.40255
SFXN4	219.258	-0.769564	0.205484	-3.74512	0.000180306	0.00392318	-1.85185
RBL1	168.774	-0.770898	0.230745	-3.34091	0.000835055	0.0132696	-1.44709
FMN1	256.302	-0.772446	0.190896	-4.04642	5.20059e-05	0.00142037	-2.19962
CYP1B1	292.847	-0.774865	0.182686	-4.2415	2.2203e-05	0.000670457	-2.45913
PDCD11	635.291	-0.779771	0.126597	-6.15949	7.29816e-10	7.23247e-08	-5.56812
BOP1	147.325	-0.780497	0.250789	-3.11216	0.00185721	0.0248855	-1.25196
NLE1	176.922	-0.783497	0.2266	-3.45761	0.00054498	0.009475	-1.58534
PPRC1	448.992	-0.784558	0.149099	-5.26198	1.42513e-07	8.67899e-06	-3.97106
CTPS1	597.752	-0.78466	0.127888	-6.13551	8.4889e-10	8.33672e-08	-5.55461
SLC3A2	1304.68	-0.784954	0.103096	-7.61382	2.66119e-14	5.92033e-12	-8.81319
CHDH	152.759	-0.796878	0.235243	-3.38746	0.000705419	0.01174	-1.53824
ELOVL2	344.14	-0.79792	0.164646	-4.84629	1.25792e-06	5.8601e-05	-3.37687
RAI14	164.453	-0.798599	0.231047	-3.45643	0.000547376	0.00950151	-1.61493
METTL8	125.717	-0.799578	0.269744	-2.96421	0.00303461	0.0362108	-1.15232
TIPIN	130.654	-0.801762	0.253667	-3.16069	0.00157398	0.0217139	-1.33354
C9orf117	164.213	-0.80193	0.232534	-3.44866	0.000563368	0.0097326	-1.6133
SRM	1238.29	-0.802682	0.0925049	-8.67719	4.05657e-18	1.42647e-15	-11.9164
FAM111B	193.771	-0.803226	0.212569	-3.77866	0.000157674	0.00353663	-1.96904
METTL1	142.462	-0.804175	0.245949	-3.26968	0.00107668	0.0160559	-1.44298
C16orf59	191.031	-0.805421	0.21441	-3.75645	0.000172338	0.00381065	-1.94831
NOLC1	1356.95	-0.805526	0.0894937	-9.00093	2.23816e-19	1.06079e-16	-12.8678
CCND1	4115.6	-0.807655	0.064606	-12.5012	7.34997e-36	1.1446e-32	-25.7976
TFRC	1307.64	-0.808813	0.0959689	-8.42787	3.52022e-17	1.12864e-14	-11.2809
RRP12	566.844	-0.810731	0.130868	-6.19505	5.82665e-10	5.99211e-08	-5.85544
STS	342.47	-0.813372	0.161286	-5.04305	4.58174e-07	2.49728e-05	-3.74357
FAM222A	242.451	-0.814254	0.192408	-4.23191	2.31716e-05	0.000692037	-2.57294
ARL10	227.178	-0.817787	0.198909	-4.11136	3.93329e-05	0.00110507	-2.41788
GPATCH4	469.969	-0.819174	0.155523	-5.26721	1.38514e-07	8.48279e-06	-4.15441
DTL	176.652	-0.820883	0.227244	-3.61234	0.000303446	0.00600339	-1.82368
PUS1	512.535	-0.82552	0.140935	-5.85747	4.69978e-09	3.94095e-07	-5.28696
E2F2	183.153	-0.825602	0.216649	-3.81079	0.000138525	0.00317908	-2.0621
TRMT1	326.24	-0.828081	0.167491	-4.94404	7.65218e-07	3.93474e-05	-3.64777
TCOF1	1324.08	-0.831549	0.0914306	-9.09487	9.47034e-20	4.91601e-17	-13.5612
RRS1	439.578	-0.835477	0.158994	-5.25478	1.48204e-07	8.92582e-06	-4.21862
RET	283.791	-0.840404	0.179571	-4.68007	2.86776e-06	0.000115783	-3.30813
AEN	475.278	-0.842608	0.14704	-5.73047	1.00153e-08	8.02772e-07	-5.13604
IFRD1	666.839	-0.845825	0.120292	-7.03145	2.04405e-12	3.05235e-10	-8.04834
ZNRF3	163.138	-0.853098	0.239764	-3.55807	0.000373589	0.00703367	-1.83657
ORC1	194.851	-0.854343	0.212777	-4.0152	5.93956e-05	0.0015792	-2.3935
UNG	874.24	-0.856239	0.106483	-8.04105	8.90716e-16	2.42742e-13	-10.8013
NPY1R	172.535	-0.856782	0.222755	-3.8463	0.000119913	0.00284184	-2.18171
MICB	118.958	-0.861243	0.269717	-3.19313	0.00140739	0.019873	-1.46561
KIAA0020	243.685	-0.870169	0.191845	-4.53579	5.73875e-06	0.00021424	-3.19274
UGT2B15	95.7997	-0.881994	0.297703	-2.96266	0.00304993	0.0362961	-1.27019
LYAR	263.426	-0.885733	0.187743	-4.7178	2.38414e-06	9.99597e-05	-3.54309
ZNF367	284.803	-0.891609	0.182387	-4.88856	1.01576e-06	4.98777e-05	-3.83578
URB2	196.531	-0.893054	0.210108	-4.25045	2.13342e-05	0.000646012	-2.84863
A4GALT	92.4399	-0.896115	0.301493	-2.97226	0.00295618	0.0355295	-1.29884
ADCY1	615.711	-0.897588	0.126119	-7.11697	1.10324e-12	1.82219e-10	-8.74198
SCARB1	1525.04	-0.905373	0.0909258	-9.95727	2.34423e-23	1.70363e-20	-17.898
MYBBP1A	725.54	-0.909498	0.128802	-7.06123	1.6503e-12	2.56999e-10	-8.72215
THSD4	134.944	-0.91237	0.25141	-3.62901	0.000284515	0.00568041	-2.04884
DDX21	1376.13	-0.921596	0.104713	-8.80113	1.35445e-18	5.46847e-16	-14.0655
CD3EAP	295.098	-0.926002	0.173182	-5.347	8.94259e-08	5.80257e-06	-4.8489
PKIB	855.437	-0.928912	0.116824	-7.9514	1.84411e-15	4.90309e-13	-11.4345
SHH	301.827	-0.944118	0.173617	-5.43793	5.39029e-08	3.67247e-06	-5.13132
SYTL4	366.187	-0.962519	0.166482	-5.78151	7.40322e-09	6.02258e-07	-5.98708
CITED4	302.411	-0.962936	0.180667	-5.32988	9.82754e-08	6.26492e-06	-5.01024
CCDC86	502.59	-0.968522	0.14246	-6.79854	1.05682e-11	1.42226e-09	-8.56853
GFRA1	793.118	-0.970398	0.137893	-7.03731	1.95987e-12	2.9673e-10	-9.2456
ARHGAP36	281.763	-0.970677	0.177404	-5.47157	4.46057e-08	3.13707e-06	-5.3421
RAB30	122.671	-0.971223	0.265112	-3.66345	0.000248844	0.00509201	-2.22712
MACF1	1391.42	-0.988162	0.089978	-10.9823	4.65142e-28	4.60956e-25	-24.0482
RAB31	761.604	-0.992362	0.119218	-8.32392	8.51009e-17	2.65053e-14	-13.473
PABPC4L	69.8499	-0.995959	0.348692	-2.85627	0.00428651	0.0470365	-1.3222
LAMA3	132.563	-1.00794	0.254707	-3.95727	7.58123e-05	0.00194913	-2.73169
SGK3	84.9828	-1.01186	0.324216	-3.12094	0.00180273	0.0244422	-1.63097
FXN	80.1036	-1.0149	0.32693	-3.10433	0.00190709	0.0252603	-1.62136
EXO1	197.529	-1.01761	0.211301	-4.81593	1.46515e-06	6.62721e-05	-4.25225
SLC29A1	301.228	-1.03253	0.185124	-5.57753	2.43956e-08	1.8597e-06	-5.91699
CA8	106.902	-1.03441	0.295013	-3.50633	0.000454332	0.00825446	-2.15501
MCM10	458.77	-1.06171	0.14635	-7.25457	4.02925e-13	7.20047e-11	-10.7685
UNC5B	92.3206	-1.07051	0.304253	-3.51848	0.000434026	0.00796518	-2.24679
KCNK5	61.5223	-1.0872	0.370696	-2.93286	0.00335853	0.0391565	-1.5299
GPR68	83.0068	-1.09127	0.322095	-3.38805	0.000703907	0.01174	-2.10652
ANKRD13B	71.7879	-1.10793	0.363764	-3.04574	0.0023211	0.0295588	-1.69437
PRSS23	1448.96	-1.12239	0.0942459	-11.9092	1.06049e-32	1.28449e-29	-32.4272
CD44	444.285	-1.12408	0.155068	-7.24895	4.20011e-13	7.29695e-11	-11.3946
CDC25A	167.526	-1.12848	0.227455	-4.96132	7.00161e-07	3.61728e-05	-5.01226
CDC42EP2	73.6283	-1.13892	0.344823	-3.30291	0.000956859	0.0146705	-2.08828
IGFBP4	968.204	-1.15159	0.107683	-10.6942	1.08351e-26	9.84282e-24	-26.4944
MYB	295.243	-1.15761	0.197079	-5.87383	4.25849e-09	3.59859e-07	-7.45945
CDCA7	106.347	-1.17154	0.28599	-4.09644	4.19558e-05	0.00116972	-3.43487
CELSR2	4285.84	-1.17184	0.0681736	-17.1891	3.20448e-66	1.1644e-62	-72.5769
NTN1	230.511	-1.20213	0.196875	-6.10606	1.02123e-09	9.93962e-08	-8.41808
PIM1	187.672	-1.21396	0.217642	-5.57779	2.43594e-08	1.8597e-06	-6.95669
SLC7A5	2285.3	-1.217	0.0874592	-13.915	5.13464e-44	1.11945e-40	-48.6202
FUT4	212.387	-1.22031	0.203718	-5.9902	2.09577e-09	1.91983e-07	-8.19652
HR	969.427	-1.22448	0.107184	-11.4241	3.16785e-30	3.45328e-27	-32.402
SERPINB9	57.2108	-1.24227	0.38729	-3.2076	0.00133849	0.0191231	-2.13477
SH3PXD2A	49.5758	-1.24314	0.417838	-2.97518	0.00292819	0.035349	-1.80457
IL17RB	73.5457	-1.25074	0.363607	-3.43983	0.000582089	0.0100243	-2.50017
ACTL8	42.0627	-1.28749	0.453223	-2.84075	0.00450076	0.0487702	-1.68899
AMZ1	170.609	-1.2926	0.233094	-5.54539	2.93294e-08	2.16027e-06	-7.3232
MATK	122.842	-1.30078	0.268545	-4.84379	1.27388e-06	5.90919e-05	-5.5003
SGK1	105.366	-1.35823	0.288497	-4.70797	2.50194e-06	0.000104098	-5.40925
MYC	466.103	-1.3766	0.14331	-9.60573	7.5619e-22	4.57957e-19	-25.2456
FJX1	113.376	-1.39019	0.285556	-4.86839	1.12513e-06	5.33261e-05	-5.94039
RAPGEFL1	150.057	-1.41051	0.250929	-5.62114	1.89697e-08	1.47706e-06	-8.22412
STC2	1195.11	-1.41868	0.0966611	-14.6769	9.06904e-49	2.47154e-45	-63.2832
CA12	1763.22	-1.43351	0.0826322	-17.348	2.04147e-67	1.1127e-63	-90.2444
C5AR2	69.8144	-1.46182	0.362876	-4.02843	5.61504e-05	0.00151135	-4.12326
MYBL1	310.946	-1.46355	0.172233	-8.49748	1.93744e-17	6.40001e-15	-20.7733
RERG	120.457	-1.46741	0.294907	-4.97583	6.49682e-07	3.38861e-05	-6.55929
FABP5	96.3121	-1.54642	0.306781	-5.04077	4.63651e-07	2.51456e-05	-7.1128
HS3ST3A1	49.2853	-1.58811	0.433517	-3.66332	0.000248972	0.00509201	-3.64171
SLITRK4	79.2485	-1.65767	0.344331	-4.81418	1.47803e-06	6.65787e-05	-6.92354
NXPH3	44.8965	-1.83114	0.463639	-3.94951	7.83126e-05	0.00199459	-4.94436
PGR	104.732	-2.00269	0.304739	-6.57181	4.97088e-11	6.02084e-09	-16.4628
RASGRP1	31.9542	-2.02774	0.549852	-3.68779	0.00022621	0.00474213	-4.71251
FOS	60.8379	-2.21489	0.409157	-5.41331	6.18717e-08	4.16335e-06	-11.9173
GREB1	2391.3	-2.27563	0.0884259	-25.7349	4.76024e-146	5.18913e-142	-321.512
AGR3	123.635	-2.36811	0.312691	-7.57333	3.63789e-14	7.7769e-12	-26.3078
AREG	42.8943	-2.48171	0.491458	-5.04969	4.42527e-07	2.43636e-05	-11.4488
CXCL12	323.598	-2.61752	0.209943	-12.4678	1.11938e-35	1.5253e-32	-83.2808

## Sheet: D. WTDXVeh_vs_WTDXCo
id	baseMean	log2FoldChange	lfcSE	stat	pvalue	padj	sig_score
BMF	104.531	2.24543	0.324544	6.91874	4.55664e-12	2.84487e-10	21.4348
PSCA	51.8789	1.53615	0.418076	3.67432	0.00023848	0.00256046	3.98121
CMYA5	119.318	1.46547	0.267777	5.47273	4.43145e-08	1.32588e-06	8.61331
COL11A2	52.3871	1.41491	0.406075	3.48436	0.00049331	0.00474888	3.28742
PPARA	54.9425	1.37955	0.392366	3.51599	0.000438111	0.00427851	3.26776
IL1R1	189.337	1.3358	0.229299	5.82557	5.69166e-09	2.07688e-07	8.9266
CCNG2	454.693	1.31308	0.150302	8.73631	2.40857e-18	3.37857e-16	20.3151
TP53INP1	1117.73	1.28337	0.0919565	13.9563	2.88179e-44	2.39433e-41	52.1315
PAQR6	100.444	1.28299	0.335871	3.81989	0.000133512	0.00157775	3.59489
IKZF2	270.578	1.27781	0.177177	7.21205	5.51163e-13	3.81609e-11	13.3127
TCP11L2	50.4169	1.26408	0.420312	3.00748	0.00263424	0.018572	2.1883
SESN3	170.826	1.23068	0.221771	5.54933	2.86768e-08	8.87502e-07	7.44788
GABARAPL1	80.8396	1.22353	0.323465	3.78257	0.000155216	0.0017854	3.36258
ST8SIA4	57.5133	1.19505	0.380321	3.14221	0.00167679	0.0127812	2.26273
ZCCHC24	50.8679	1.18495	0.405303	2.92362	0.00345991	0.0228705	1.94418
LIMA1	401.655	1.1643	0.149654	7.77994	7.25592e-15	6.32026e-13	14.2036
AMIGO2	144.691	1.16356	0.252624	4.60591	4.1067e-06	7.44236e-05	4.80352
CALCOCO1	396.81	1.16207	0.153655	7.56282	3.94424e-14	3.17924e-12	13.3611
ABCA1	140.929	1.15915	0.248326	4.66787	3.04343e-06	5.70697e-05	4.91897
ATP6V0A4	53.7301	1.15433	0.394195	2.92833	0.00340789	0.0225681	1.90061
FAM83A	74.2875	1.14081	0.3324	3.43204	0.000599061	0.00554452	2.57382
SLITRK6	66.8221	1.11943	0.348892	3.20853	0.00133417	0.0105339	2.21358
EPHA4	165.943	1.1102	0.224105	4.95394	7.27261e-07	1.59657e-05	5.32544
SOX2	211.489	1.08933	0.208436	5.22619	1.73041e-07	4.45004e-06	5.82967
LIN7A	141.565	1.0843	0.248532	4.36279	1.28413e-05	0.00020609	3.99665
DHRS3	64.1549	1.07403	0.36639	2.93139	0.00337453	0.0224851	1.77012
CDKN2B	50.9072	1.06472	0.405582	2.62516	0.00866082	0.0470047	1.4138
PCDH7	184.183	1.06051	0.231137	4.58821	4.47072e-06	7.96326e-05	4.34692
ZC3H6	90.4491	1.05605	0.306053	3.45054	0.000559475	0.00524101	2.40841
AIM1	523.579	1.05394	0.128404	8.208	2.24904e-16	2.38155e-14	14.358
NRBP2	153.536	1.03284	0.252643	4.08816	4.34808e-05	0.00059979	3.32782
CAB39L	83.387	1.01919	0.321156	3.17349	0.00150616	0.0116366	1.97128
KLHL24	164.802	1.01901	0.224663	4.53572	5.74067e-06	9.9367e-05	4.07884
NPNT	411.522	1.00818	0.144795	6.96284	3.33472e-12	2.10634e-10	9.75565
SELENBP1	1663.39	1.00423	0.0767275	13.0883	3.84125e-39	2.18365e-36	35.8117
RNF43	169.803	0.996301	0.220011	4.52842	5.94267e-06	0.000102371	3.97506
PARP9	302.052	0.991994	0.178932	5.54397	2.95695e-08	9.12516e-07	5.9914
KITLG	137.345	0.984385	0.248348	3.96374	7.37858e-05	0.000956735	2.97206
CREBRF	93.8829	0.983574	0.298028	3.30027	0.000965918	0.0081253	2.05583
SPAG4	74.5144	0.983066	0.332476	2.9568	0.00310849	0.0211561	1.64621
PCCA	70.1782	0.973299	0.345466	2.81735	0.00484219	0.0298519	1.48431
RNF207	114.045	0.959645	0.276306	3.47312	0.000514441	0.00491289	2.2155
ANO7	98.5516	0.959363	0.301418	3.18283	0.00145842	0.0113245	1.8669
TMEM150C	393.727	0.958186	0.145957	6.56486	5.20817e-11	2.79868e-09	8.19541
FAM110C	242.95	0.951916	0.192625	4.9418	7.74055e-07	1.69242e-05	4.54206
TPK1	84.1855	0.947036	0.329926	2.87045	0.00409884	0.0260268	1.50065
SLIT2	115.244	0.942702	0.266036	3.54351	0.000394837	0.0039161	2.26922
DRAM1	131.046	0.935602	0.256152	3.65252	0.000259675	0.00274707	2.3962
YPEL3	1005.55	0.929285	0.095007	9.78122	1.35561e-22	2.87096e-20	18.1601
HSF4	82.0797	0.923326	0.312559	2.95409	0.00313596	0.0213029	1.5434
PNRC1	367.972	0.916656	0.154525	5.93209	2.991e-09	1.1921e-07	6.34664
RAB27B	444.228	0.916232	0.144403	6.34499	2.22446e-10	1.07742e-08	7.30019
DYRK1B	167.457	0.912872	0.225611	4.04622	5.20509e-05	0.000699255	2.88044
COL1A1	135.679	0.908017	0.253897	3.57632	0.000348464	0.00351097	2.22879
SLC2A13	72.6269	0.902499	0.331421	2.72312	0.00646694	0.0378588	1.2832
BIK	89.8643	0.898369	0.311548	2.88356	0.00393205	0.0252048	1.43606
GAB1	121.643	0.887666	0.25654	3.46014	0.000539892	0.00510628	2.03444
GRB14	89.7309	0.877081	0.307644	2.85096	0.00435873	0.0274191	1.36995
BCAS1	877.243	0.875088	0.0999398	8.75615	2.02024e-18	2.90942e-16	13.5955
EFNA1	407.777	0.873883	0.144352	6.05385	1.41426e-09	5.92071e-08	6.3161
KIAA1919	92.0751	0.863028	0.296978	2.90603	0.00366043	0.0239469	1.39875
SLC9A3	102.537	0.858583	0.28216	3.0429	0.00234309	0.0168944	1.52163
KAT2B	195.715	0.858224	0.2073	4.14001	3.47293e-05	0.000493314	2.83804
RAB26	153.582	0.853767	0.234255	3.6446	0.000267803	0.00282751	2.17591
SEPSECS	119.903	0.849387	0.259188	3.2771	0.00104878	0.00858823	1.75491
PDE5A	134.387	0.847673	0.257504	3.29189	0.000995178	0.00828752	1.7645
FAM171B	295.342	0.84273	0.169514	4.97145	6.64552e-07	1.48302e-05	4.06942
ADCY5	147.124	0.830447	0.236315	3.51415	0.000441157	0.00430437	1.96491
FAM214B	162.611	0.829764	0.238259	3.48261	0.000496556	0.00476738	1.92648
SEMA5A	140.019	0.826417	0.246254	3.35595	0.000790919	0.0069284	1.78454
CGN	1152	0.822499	0.0886906	9.27381	1.79617e-20	3.34491e-18	14.3737
ABCG1	124.156	0.817216	0.267029	3.0604	0.00221042	0.0160556	1.46639
ZNF704	201.846	0.816219	0.20702	3.94272	8.05642e-05	0.00102736	2.43909
BBC3	101.384	0.815736	0.281484	2.89798	0.00375572	0.0243344	1.31642
OBSCN	140.771	0.814879	0.241387	3.37581	0.000735982	0.00653729	1.78019
PALM3	89.5622	0.811719	0.299066	2.71418	0.00664408	0.0385347	1.14789
LYN	206.064	0.807245	0.197608	4.08508	4.4061e-05	0.000606245	2.59719
LACC1	101.669	0.803159	0.283108	2.83693	0.00455489	0.0283069	1.24338
ZNF251	159.349	0.800427	0.232947	3.43609	0.000590167	0.00547628	1.81018
ZNF91	129.313	0.798797	0.249707	3.19894	0.00137933	0.0107992	1.57092
NBEA	164.95	0.796989	0.228597	3.48644	0.000489501	0.00472062	1.8538
PPP1R3C	106.446	0.792867	0.282849	2.80315	0.00506065	0.0308814	1.19747
CTSV	91.0323	0.790791	0.295814	2.67327	0.00751148	0.0420588	1.08824
PARP14	157.293	0.783523	0.226035	3.46638	0.000527515	0.00500964	1.80225
BTG2	1411.53	0.782909	0.0865551	9.04521	1.49379e-19	2.56215e-17	12.9896
ORAI3	134.688	0.778045	0.243341	3.19734	0.00138699	0.01084	1.52883
TNRC6B	262.872	0.776993	0.178826	4.34495	1.39304e-05	0.00022062	2.84096
REL	270.618	0.766365	0.17379	4.40971	1.03509e-05	0.000170427	2.88802
FGF13	104	0.762727	0.277326	2.7503	0.00595414	0.0353744	1.10695
LPHN2	108.379	0.762329	0.275146	2.77063	0.00559483	0.0335534	1.12387
THBS3	144.158	0.760717	0.235653	3.22812	0.00124607	0.0100065	1.52122
SNX33	165.267	0.760468	0.255925	2.97145	0.00296397	0.0203392	1.28646
ATP7A	124.377	0.757445	0.253339	2.98985	0.00279115	0.0194457	1.29612
PBXIP1	438.296	0.757365	0.152044	4.98122	6.31836e-07	1.42649e-05	3.66999
FAM214A	798.591	0.751988	0.106728	7.04585	1.84338e-12	1.20669e-10	7.45852
OPHN1	108.674	0.750998	0.288093	2.60679	0.00913957	0.0489422	0.984045
RBL2	623.43	0.750453	0.118388	6.33891	2.31397e-10	1.10589e-08	5.97082
NFAT5	703.002	0.747678	0.111295	6.71797	1.84277e-11	1.05871e-09	6.71058
DDIT4	498.349	0.741867	0.139791	5.30698	1.11456e-07	3.0096e-06	4.09621
ACER2	110.816	0.736637	0.2693	2.73538	0.00623078	0.036675	1.05754
BAZ2B	422.01	0.736569	0.148198	4.97018	6.68896e-07	1.48657e-05	3.55602
HBP1	566.569	0.733068	0.124163	5.90408	3.54621e-09	1.37285e-07	5.03059
LAMB1	110.902	0.730371	0.281172	2.59759	0.00938792	0.049852	0.951175
GRAMD1A	329.143	0.726259	0.157048	4.62445	3.75593e-06	6.90764e-05	3.02172
DENND1B	240.529	0.721282	0.191265	3.77111	0.000162522	0.00185711	1.96994
RNF152	120.037	0.719521	0.259683	2.77077	0.0055924	0.0335534	1.06076
KIAA1109	465.891	0.712895	0.133416	5.34341	9.12163e-08	2.52622e-06	3.99045
TMEM135	183.615	0.711781	0.213371	3.33588	0.000850309	0.00729482	1.52107
HIVEP2	162.397	0.711491	0.223157	3.1883	0.00143112	0.0111366	1.38972
STAT2	440.245	0.709515	0.138144	5.13604	2.80589e-07	6.93512e-06	3.66035
ABCD1	149.013	0.705809	0.239069	2.95232	0.00315397	0.0213983	1.17843
KCNJ3	116.274	0.705786	0.260402	2.71037	0.00672073	0.0388185	0.995837
PHYH	214.652	0.70519	0.19829	3.55636	0.000376029	0.00376064	1.7099
PIK3R3	1970.72	0.70495	0.0725236	9.72028	2.47091e-22	5.13236e-20	13.5983
TRERF1	292.167	0.702661	0.16795	4.18375	2.86741e-05	0.000418525	2.37378
SNED1	169.013	0.700099	0.218252	3.20775	0.00133776	0.0105545	1.38379
NOXA1	204.421	0.696895	0.200043	3.48373	0.000494472	0.00475583	1.61873
AC117834.1	313.248	0.696252	0.162778	4.2773	1.89172e-05	0.000290647	2.46239
MKNK2	1179.79	0.695097	0.0908084	7.65455	1.93992e-14	1.61178e-12	8.19707
PARP8	119.436	0.69336	0.264134	2.62503	0.00866413	0.0470047	0.920684
FAM102B	749.24	0.691466	0.107481	6.43339	1.24785e-10	6.23983e-09	5.67336
FAM84A	232.924	0.689978	0.190629	3.61947	0.000295201	0.00306289	1.73451
C10orf118	310.934	0.689207	0.161799	4.25966	2.04734e-05	0.000310145	2.41804
SIX4	407.409	0.685198	0.144539	4.74058	2.13105e-06	4.15478e-05	3.00216
ENC1	260.801	0.684434	0.191536	3.5734	0.00035238	0.00354381	1.67723
KYNU	557.925	0.683674	0.122775	5.56853	2.56894e-08	8.01941e-07	4.16758
S1PR3	237.847	0.682163	0.185167	3.68404	0.000229566	0.00247954	1.77746
FOXN3	235.816	0.680283	0.186874	3.64033	0.000272289	0.00286647	1.72972
AKAP9	1174.78	0.679069	0.0871367	7.79314	6.53648e-15	5.83475e-13	8.30771
SYDE2	302.782	0.678986	0.164703	4.12249	3.74805e-05	0.000525392	2.22675
ANKMY2	129.079	0.673083	0.255556	2.63379	0.00844365	0.0461304	0.899247
TMCO4	136.172	0.672601	0.247103	2.72195	0.00648981	0.0379672	0.95549
ZNF117	337.905	0.671779	0.161192	4.16757	3.0787e-05	0.000444559	2.25185
KIAA0195	625.799	0.671534	0.117445	5.71785	1.07878e-08	3.699e-07	4.31925
CDK6	375.285	0.670543	0.152185	4.40612	1.0524e-05	0.000172489	2.52341
SLC8A1	128.872	0.670072	0.253699	2.64122	0.00826093	0.0453847	0.899968
ZBED6	316.022	0.669888	0.159601	4.19725	2.70172e-05	0.000397565	2.27801
PSD3	549.694	0.667026	0.123321	5.40885	6.34317e-08	1.84174e-06	3.82524
NBR1	955.455	0.66196	0.10063	6.57819	4.76216e-11	2.61097e-09	5.68174
ZKSCAN1	1459.89	0.660375	0.0803738	8.2163	2.09886e-16	2.26698e-14	9.01052
MMP16	270.302	0.658012	0.173293	3.7971	0.000146399	0.00169662	1.82297
FRMD6	254.482	0.657308	0.186216	3.52982	0.000415844	0.00408692	1.57005
ZNF37A	203.007	0.65368	0.20813	3.14073	0.00168529	0.012827	1.23668
KIAA1147	423.003	0.650486	0.146162	4.45045	8.5691e-06	0.000143719	2.49948
CLSTN3	183.567	0.650403	0.208014	3.12673	0.00176763	0.0133233	1.21976
ABCC5	1391.75	0.649765	0.0813398	7.98829	1.36828e-15	1.33142e-13	8.36618
APOD	156.532	0.647916	0.229863	2.81871	0.00482177	0.0297599	0.988958
ARRB1	487.699	0.645116	0.13555	4.75926	1.94307e-06	3.85084e-05	2.84783
GCNT1	493.723	0.643444	0.132173	4.86818	1.12628e-06	2.34393e-05	2.97918
ERV3-1	239.101	0.643092	0.186117	3.4553	0.000549672	0.00516711	1.47059
DTX3L	309.065	0.639011	0.161403	3.9591	7.52322e-05	0.000970828	1.92525
ATM	194.992	0.636162	0.207658	3.0635	0.00218762	0.0159007	1.14419
MYSM1	282.84	0.635347	0.170954	3.71648	0.000202017	0.00223335	1.68433
N4BP3	280.199	0.634057	0.16896	3.75271	0.000174933	0.00197228	1.71514
PAIP2B	200.055	0.633777	0.202424	3.13094	0.00174251	0.0131798	1.19156
FUT9	146.49	0.633776	0.238615	2.65606	0.00790596	0.0436789	0.861763
KIFC2	601.763	0.633112	0.118589	5.33871	9.36078e-08	2.57923e-06	3.53816
ABCA5	197.297	0.629969	0.201231	3.13058	0.00174462	0.0131864	1.18426
LMTK3	154.922	0.626092	0.231249	2.70743	0.00678055	0.0391222	0.881273
DENND2C	188.156	0.624942	0.207518	3.0115	0.00259959	0.0183397	1.08528
HIST2H2BE	1002.89	0.624445	0.094988	6.57394	4.90013e-11	2.66955e-09	5.35372
LAMB2	543.351	0.622346	0.130706	4.76142	1.92232e-06	3.81684e-05	2.74971
RAB37	189.132	0.622269	0.206185	3.01801	0.0025444	0.0180621	1.08476
HDAC10	239.392	0.622051	0.18915	3.28866	0.00100664	0.00835077	1.29279
SLC16A2	168.444	0.62198	0.228846	2.7179	0.00656985	0.0383159	0.88111
GLCE	343.622	0.620918	0.155407	3.99544	6.45747e-05	0.000851614	1.90607
MCF2L	250.423	0.62014	0.182809	3.39229	0.00069312	0.00622827	1.3678
TFPI	253.888	0.616456	0.178351	3.45643	0.00054738	0.00515489	1.41032
ALAD	477.892	0.61503	0.131513	4.67658	2.91701e-06	5.49854e-05	2.61987
TMTC2	186.633	0.613885	0.206012	2.97985	0.00288388	0.019878	1.0446
LPIN3	486.318	0.613692	0.140959	4.3537	1.33859e-05	0.000213878	2.25215
NCOA3	13099	0.613106	0.0392369	15.6257	4.86177e-55	6.564e-52	31.3805
FURIN	226.922	0.612638	0.199129	3.07658	0.0020939	0.0153538	1.11119
TMC4	260.702	0.612331	0.174822	3.50259	0.00046076	0.00448267	1.43804
ST6GALNAC6	175.369	0.612204	0.222137	2.75597	0.00585181	0.0348431	0.892522
KIAA1211L	258.239	0.610631	0.180343	3.38594	0.000709346	0.00633717	1.34223
SOCS2	262.465	0.607055	0.177496	3.42011	0.000625968	0.00574434	1.36027
ATP8B2	777.632	0.605637	0.108275	5.5935	2.22536e-08	7.13237e-07	3.72271
KLHL28	238.68	0.605531	0.185214	3.26936	0.00107791	0.00879339	1.24488
ZNF652	334.282	0.604678	0.160627	3.76448	0.000166897	0.00189953	1.64554
ACSS3	359.161	0.604063	0.151583	3.98502	6.74744e-05	0.000883384	1.84472
ANKRD50	771.596	0.603861	0.104705	5.76728	8.05596e-09	2.84354e-07	3.95296
GOLGA8A	151.793	0.602002	0.230976	2.60634	0.00915163	0.0489826	0.788598
ZBTB37	177.885	0.600427	0.216493	2.77343	0.00554694	0.0333588	0.886704
RFX5	916.841	0.600006	0.102791	5.83713	5.31092e-09	1.95779e-07	4.02498
PKP2	197.794	0.599722	0.204297	2.93554	0.00332969	0.0222412	0.991245
KDM4A	788.128	0.598795	0.107351	5.57794	2.43388e-08	7.73186e-07	3.65967
LNPEP	582.79	0.596074	0.119768	4.97691	6.4608e-07	1.45079e-05	2.88404
ACSF2	188.575	0.595081	0.206514	2.88155	0.00395721	0.025306	0.950212
SECISBP2L	245.614	0.594883	0.184432	3.22548	0.00125762	0.0100768	1.18779
PCMTD1	248.176	0.593545	0.183144	3.24086	0.00119171	0.00960572	1.19746
LHFPL2	184.544	0.592069	0.207271	2.8565	0.00428334	0.0270235	0.928517
PTPN13	565.052	0.590653	0.123917	4.76651	1.87448e-06	3.74237e-05	2.61473
GDPD3	329.299	0.590602	0.160829	3.67223	0.00024044	0.00257638	1.52906
INSR	221.301	0.589838	0.20438	2.88599	0.0039019	0.025086	0.944077
SYT1	397.283	0.588305	0.154044	3.81908	0.000133949	0.00158119	1.64785
CPEB4	190.197	0.586822	0.212381	2.76306	0.00572616	0.034246	0.859923
ZNF292	195.875	0.58527	0.203017	2.88286	0.00394087	0.0252199	0.935412
ERBB3	2416.1	0.58418	0.0651295	8.96951	2.9783e-19	4.80128e-17	9.53302
NCAM2	386.322	0.583232	0.147517	3.95367	7.69609e-05	0.000987239	1.75295
MC1R	162.439	0.583004	0.223114	2.61303	0.00897434	0.0482008	0.767785
ZNF641	219.141	0.580938	0.200115	2.90303	0.00369572	0.0240952	0.939998
CDYL2	269.495	0.580351	0.187902	3.08859	0.00201111	0.0148679	1.06074
TRIQK	686.172	0.57869	0.111137	5.20698	1.91939e-07	4.87797e-06	3.07386
TC2N	910.59	0.578116	0.0972403	5.94523	2.7607e-09	1.10849e-07	4.02095
MAP3K12	196.341	0.576972	0.210666	2.7388	0.0061664	0.0364151	0.830101
CTNND2	496.369	0.576828	0.139814	4.12567	3.69658e-05	0.00051988	1.89436
CAPS	436.581	0.575846	0.15106	3.81202	0.000137835	0.00161645	1.60744
YPEL5	549.293	0.57435	0.126217	4.55051	5.3517e-06	9.34522e-05	2.31429
ACADSB	228.645	0.573066	0.190204	3.01291	0.00258759	0.018279	0.996016
C10orf32	229.755	0.573013	0.195173	2.93593	0.00332553	0.0222271	0.947257
CDC42BPA	445.732	0.570132	0.13561	4.20421	2.61992e-05	0.000386053	1.94606
RNF213	1480.5	0.56831	0.0919524	6.18048	6.39075e-10	2.8761e-08	4.28574
SGSM2	1124.2	0.568059	0.0884012	6.42592	1.31076e-10	6.50455e-09	4.65057
UBN2	319.067	0.567033	0.163013	3.47845	0.00050432	0.00482905	1.31333
TTC9	194.421	0.56648	0.203902	2.7782	0.00546611	0.0329461	0.839634
ALCAM	2092.09	0.565712	0.0717852	7.88062	3.25763e-15	3.00513e-13	7.08392
PLEKHA6	1937.8	0.56521	0.0705405	8.01256	1.12344e-15	1.11323e-13	7.3214
NBEAL1	255.316	0.56468	0.18896	2.98836	0.00280481	0.0195126	0.965425
HIST1H2AC	414.703	0.563967	0.146089	3.86043	0.00011319	0.00137987	1.61304
NEBL	706.004	0.563826	0.110178	5.11742	3.09739e-07	7.5519e-06	2.88788
AHNAK	6919.13	0.563431	0.0508658	11.0768	1.62574e-28	5.01702e-26	14.2545
KCTD21	260.328	0.563408	0.175124	3.21721	0.00129446	0.0103032	1.11951
SERTAD1	190.575	0.563242	0.207428	2.71536	0.00662044	0.0384449	0.797078
IQSEC2	188.246	0.561611	0.209383	2.68223	0.00731338	0.0411845	0.777982
GPR98	203.232	0.559537	0.207546	2.69597	0.00701839	0.0401088	0.781538
SSH3	1036.98	0.55923	0.0914939	6.11221	9.82591e-10	4.24518e-08	4.1227
PJA2	837.981	0.558842	0.104322	5.35688	8.46707e-08	2.36924e-06	3.14371
MAN2C1	523.96	0.557618	0.126227	4.41757	9.98188e-06	0.000165359	2.10867
DHRS1	244.86	0.557366	0.181035	3.07877	0.00207856	0.0152725	1.01223
OSBPL7	299.087	0.556283	0.168633	3.29877	0.000971084	0.00814971	1.162
ARHGAP12	659.87	0.555555	0.112751	4.92725	8.33933e-07	1.80146e-05	2.63576
ATRX	821.93	0.553295	0.102849	5.37968	7.46198e-08	2.12097e-06	3.1391
SKAP2	390.195	0.553073	0.144025	3.84013	0.00012297	0.00147578	1.56574
LATS1	292.852	0.552791	0.16504	3.34944	0.000809755	0.00704767	1.18958
ZNF75D	316.061	0.552395	0.160157	3.44908	0.000562496	0.00526019	1.25891
NR1D2	370.369	0.550596	0.148376	3.71082	0.000206589	0.00226995	1.45577
STXBP4	194.462	0.550315	0.202667	2.71536	0.00662029	0.0384449	0.778785
TXNIP	1553.89	0.549465	0.0899766	6.10675	1.01681e-09	4.37554e-08	4.04349
RGL2	1037.86	0.548533	0.0923986	5.93659	2.91008e-09	1.16414e-07	3.80352
ACAD11	394.389	0.547667	0.14818	3.69596	0.000219057	0.00238032	1.43673
GCC2	372.014	0.545527	0.151143	3.60934	0.000306977	0.00314579	1.36506
CLK2	419.319	0.543328	0.145017	3.74666	0.000179207	0.00201207	1.46501
PCDH1	378.329	0.543145	0.145886	3.72307	0.000196811	0.00218026	1.44558
DMXL2	815.695	0.540665	0.106215	5.09031	3.57485e-07	8.48614e-06	2.74187
COBLL1	303.601	0.538791	0.173104	3.11253	0.00185492	0.013865	1.00112
PCDH10	1336.78	0.538505	0.0833852	6.45804	1.06065e-10	5.37843e-09	4.45309
PIK3C2B	1497.5	0.535259	0.0791832	6.75975	1.38231e-11	8.07047e-10	4.86716
PCMTD2	568.079	0.532569	0.129797	4.10308	4.07678e-05	0.00056744	1.72876
AHSA2	677.554	0.529725	0.112562	4.70608	2.52523e-06	4.8189e-05	2.28685
SAT1	384.468	0.529585	0.144947	3.65364	0.000258546	0.00274048	1.35689
HDAC5	255.238	0.52931	0.182909	2.89385	0.00380549	0.0245685	0.851989
MEF2D	358.469	0.52868	0.151494	3.48978	0.000483413	0.00467443	1.23197
MXD4	1091.55	0.526655	0.0896607	5.87387	4.25745e-09	1.60786e-07	3.57796
CSAD	230.151	0.525903	0.195666	2.68775	0.00719342	0.0406786	0.731339
KLHDC2	636.952	0.524128	0.115184	4.55035	5.3557e-06	9.34522e-05	2.11193
PCTP	390.799	0.522777	0.144523	3.61726	0.000297741	0.00307899	1.313
HEXDC	269.252	0.522213	0.175633	2.97332	0.002946	0.0202416	0.884501
CAMK2D	243.406	0.520044	0.195291	2.66292	0.00774658	0.0429963	0.710675
AC110619.2	313.543	0.51974	0.160121	3.24592	0.00117071	0.00945059	1.05223
PTPN6	602.344	0.519623	0.118263	4.39377	1.11399e-05	0.000181208	1.94434
RND3	392.245	0.519443	0.146173	3.55361	0.000379977	0.0037966	1.25737
RIT1	281.247	0.519412	0.168269	3.08679	0.00202327	0.0149358	0.948327
ERBB2	1437.62	0.517915	0.079963	6.47694	9.36013e-11	4.83726e-09	4.30667
ZNF720	220.124	0.51776	0.192355	2.69169	0.00710907	0.0403919	0.721605
BRWD1	927.914	0.515101	0.103413	4.98099	6.32614e-07	1.42649e-05	2.49604
CBLB	226.872	0.514981	0.192263	2.67853	0.00739471	0.0415774	0.711262
CCDC64B	640.312	0.512742	0.114276	4.48687	7.22783e-06	0.000122555	2.00568
EPB41L5	910.924	0.511758	0.0971463	5.26791	1.37989e-07	3.60004e-06	2.78585
USP40	357.096	0.510278	0.151285	3.37295	0.000743675	0.00659477	1.11281
PABPC1L	255.733	0.510212	0.190169	2.68294	0.00729781	0.0411182	0.707137
ZFC3H1	548.593	0.508463	0.122764	4.14181	3.44578e-05	0.000490354	1.68275
NDRG1	327.868	0.507466	0.16784	3.02351	0.00249863	0.0177902	0.887974
CRELD1	343.181	0.50692	0.160986	3.14885	0.00163916	0.0125387	0.964035
HMGCL	324.575	0.50687	0.158419	3.19956	0.00137638	0.0107883	0.997037
MAN1A2	1306.1	0.504009	0.085218	5.91435	3.33192e-09	1.31343e-07	3.46839
FAM8A1	246.833	0.503419	0.185114	2.7195	0.00653798	0.0381918	0.713863
PTK6	266.578	0.501824	0.173079	2.8994	0.00373883	0.0242979	0.81016
FCHSD1	364.343	0.501667	0.150869	3.32519	0.000883578	0.00753833	1.0649
KRT19	21612.5	-0.501796	0.0430251	-11.6629	1.97281e-31	6.65884e-29	-14.1389
GEMIN5	650.802	-0.502226	0.122596	-4.0966	4.1926e-05	0.000579824	-1.62556
MACF1	1930.83	-0.502353	0.0709983	-7.07557	1.48835e-12	9.8624e-11	-5.02656
POLA2	611.761	-0.502508	0.117663	-4.27073	1.94832e-05	0.000298071	-1.77168
POP1	491.485	-0.503233	0.131681	-3.82161	0.000132581	0.00156846	-1.41133
ZNF771	832.259	-0.503493	0.102577	-4.90845	9.17973e-07	1.96337e-05	-2.36994
ZNF703	1520.7	-0.504007	0.0850033	-5.92926	3.04296e-09	1.20392e-07	-3.48743
NPRL3	594.003	-0.504013	0.133926	-3.76336	0.000167643	0.00190284	-1.37122
EIF6	1347.26	-0.504341	0.0834638	-6.04264	1.51616e-09	6.29847e-08	-3.63164
DNASE1	971.865	-0.504468	0.0987191	-5.11014	3.2192e-07	7.74102e-06	-2.57844
LRIG1	270.325	-0.506287	0.172112	-2.94161	0.00326506	0.0219589	-0.839622
RRM2	3179.8	-0.506345	0.0588757	-8.60025	7.95441e-18	1.0228e-15	-7.59022
USP36	613.899	-0.506742	0.114845	-4.41241	1.02225e-05	0.000168569	-1.91205
MRPL55	321.998	-0.50742	0.160609	-3.15934	0.00158128	0.0121389	-0.972126
CDCA4	988.312	-0.507553	0.093953	-5.4022	6.58283e-08	1.9011e-06	-2.90371
DOHH	247.094	-0.50839	0.177794	-2.85943	0.00424409	0.026823	-0.798931
SPDEF	2452.17	-0.508586	0.0636905	-7.98527	1.40217e-15	1.35222e-13	-6.54496
ABCF2	1110.22	-0.508753	0.0881157	-5.77369	7.75525e-09	2.75541e-07	-3.33733
TLCD1	216.062	-0.508867	0.190391	-2.67275	0.00752321	0.0420966	-0.700076
SSSCA1	489.544	-0.50927	0.130497	-3.90255	9.51843e-05	0.0011858	-1.49012
NSUN5	742.912	-0.509738	0.115482	-4.414	1.01479e-05	0.000167596	-1.92464
ACTG1	40488.3	-0.510178	0.0792912	-6.43423	1.24101e-10	6.2345e-09	-4.18611
URB1	615.924	-0.510898	0.120731	-4.23171	2.3192e-05	0.000344563	-1.7691
PA2G4	1837.07	-0.511187	0.0783274	-6.52629	6.74201e-11	3.56963e-09	-4.31819
NSMF	684.092	-0.511931	0.11082	-4.6195	3.84666e-06	7.04197e-05	-2.1257
TBC1D10A	317.12	-0.512025	0.176612	-2.89916	0.00374165	0.0243016	-0.826595
PWP2	465.307	-0.512451	0.1339	-3.82713	0.000129647	0.00153967	-1.44131
FARSB	679.959	-0.51348	0.11603	-4.42539	9.62674e-06	0.000160213	-1.94881
CDC20	1718.65	-0.514294	0.0784944	-6.55199	5.67769e-11	3.03588e-09	-4.38061
CHAF1A	400.972	-0.514733	0.145027	-3.54922	0.000386378	0.00385344	-1.24264
NOP14	979.808	-0.51493	0.0970798	-5.30419	1.13174e-07	3.04835e-06	-2.84032
ENDOD1	256.766	-0.516395	0.179438	-2.87784	0.00400406	0.0255602	-0.822325
JUN	509.178	-0.518369	0.142582	-3.63557	0.000277366	0.0029114	-1.31453
FAM86A	453.34	-0.518821	0.132773	-3.90757	9.32308e-05	0.0011628	-1.52248
SLC25A25	462.869	-0.518992	0.131063	-3.95988	7.49869e-05	0.00096882	-1.56412
CUEDC1	882.115	-0.519292	0.102408	-5.07084	3.96073e-07	9.32023e-06	-2.61234
SLC27A4	1457.25	-0.519823	0.082024	-6.33745	2.33597e-10	1.11149e-08	-4.13472
SLCO4A1	286.24	-0.520002	0.178729	-2.90944	0.00362079	0.0237595	-0.844568
MAPKAPK3	531.39	-0.520574	0.125409	-4.15102	3.30991e-05	0.000472263	-1.73133
PLK1	2352.63	-0.521365	0.0669358	-7.78903	6.75266e-15	5.92971e-13	-6.37471
C1QBP	2566.94	-0.521908	0.0628739	-8.30087	1.03352e-16	1.18153e-14	-7.2689
CDCA5	1014.23	-0.522346	0.0947508	-5.51284	3.53083e-08	1.07427e-06	-3.11783
SCARA3	355.937	-0.52272	0.158214	-3.30387	0.00095359	0.0080341	-1.09513
ANXA9	2985.89	-0.522893	0.0613315	-8.52569	1.51907e-17	1.88591e-15	-7.69932
C16orf59	251.849	-0.526585	0.18191	-2.89475	0.00379459	0.0245167	-0.848085
E2F8	257.059	-0.526765	0.178531	-2.95055	0.00317209	0.0214793	-0.878633
C4orf19	268.583	-0.529216	0.17252	-3.06757	0.0021581	0.0157285	-0.954343
C11orf82	241.738	-0.529263	0.182106	-2.90635	0.00365674	0.0239469	-0.857804
TRIP13	703.479	-0.529527	0.109187	-4.84973	1.23631e-06	2.54835e-05	-2.43251
TFF1	982.302	-0.529604	0.0986045	-5.371	7.83018e-08	2.21978e-06	-2.99422
ATF5	1021.73	-0.529746	0.0938367	-5.6454	1.64793e-08	5.39373e-07	-3.32051
ARMC6	517.7	-0.532557	0.124482	-4.2782	1.88414e-05	0.000289895	-1.88406
BOD1	912.076	-0.533105	0.100098	-5.32582	1.00498e-07	2.73212e-06	-2.96593
CTSC	243.413	-0.5343	0.178407	-2.99484	0.00274586	0.019253	-0.916592
ZYX	1033.18	-0.534457	0.0925379	-5.77555	7.67021e-09	2.73419e-07	-3.50774
XRCC3	702.774	-0.534508	0.109438	-4.8841	1.03904e-06	2.18072e-05	-2.49156
DCTPP1	1684.85	-0.534638	0.0747519	-7.15216	8.54219e-13	5.73069e-11	-5.47565
DSCC1	402.698	-0.534925	0.154081	-3.4717	0.000517169	0.00493172	-1.23407
TSSC4	334.638	-0.535296	0.157387	-3.40114	0.00067106	0.00608574	-1.18605
CDC6	573.443	-0.53558	0.120423	-4.44747	8.68864e-06	0.000145498	-2.0551
FMN1	333.702	-0.536048	0.155008	-3.45821	0.000543787	0.00513135	-1.22743
NOB1	1092.01	-0.537233	0.0942798	-5.69828	1.21019e-08	4.11046e-07	-3.43083
ABCE1	1047.06	-0.537353	0.09207	-5.83635	5.33566e-09	1.96022e-07	-3.6044
SLC25A19	301.566	-0.537999	0.164363	-3.27324	0.00106321	0.0086866	-1.1089
XBP1	11104.1	-0.540321	0.045119	-11.9755	4.77694e-33	1.98445e-30	-16.0488
PODXL2	714.186	-0.540507	0.1089	-4.96335	6.9287e-07	1.53669e-05	-2.60168
SMYD5	425.843	-0.540607	0.137334	-3.93645	8.2695e-05	0.00105081	-1.61019
HMGA1	1135.29	-0.540793	0.0886914	-6.09747	1.07759e-09	4.60042e-08	-3.96791
SLC22A5	597.531	-0.541687	0.127363	-4.25309	2.10837e-05	0.000318051	-1.89455
PVR	364.563	-0.54313	0.147729	-3.67652	0.000236439	0.00254107	-1.40941
TMEM64	6911.15	-0.544523	0.0477013	-11.4153	3.5089e-30	1.11469e-27	-14.6764
EME1	479.33	-0.544606	0.130982	-4.15789	3.21207e-05	0.000460738	-1.8171
NAB2	402.994	-0.547295	0.144067	-3.7989	0.00014534	0.00168798	-1.51745
C11orf24	503.506	-0.547612	0.126077	-4.34348	1.40245e-05	0.000221783	-2.00101
GPS2	3856.5	-0.549291	0.0627319	-8.75616	2.02013e-18	2.90942e-16	-8.53389
LRRC59	4568.85	-0.549576	0.0539631	-10.1843	2.33076e-24	5.47273e-22	-11.685
MRPL4	1424.93	-0.550394	0.079803	-6.89691	5.3144e-12	3.2989e-10	-5.21864
YARS	934.631	-0.5514	0.097051	-5.68155	1.3348e-08	4.49133e-07	-3.50008
RBM14	947.824	-0.551675	0.0945949	-5.83197	5.47766e-09	2.00557e-07	-3.69499
DKK1	1341.82	-0.551708	0.0870116	-6.34063	2.28825e-10	1.09846e-08	-4.39117
REXO1	418.329	-0.552806	0.149371	-3.70089	0.000214848	0.00234165	-1.45414
HYAL2	403.636	-0.554095	0.141101	-3.92693	8.60373e-05	0.00108562	-1.64252
ALG3	627.817	-0.554531	0.116662	-4.75332	2.00099e-06	3.95113e-05	-2.44175
AK4	216.75	-0.554558	0.19229	-2.88397	0.00392693	0.0251916	-0.886596
AKAP1	1597.28	-0.555157	0.0769126	-7.21803	5.2748e-13	3.67569e-11	-5.79287
EPS15L1	1042.13	-0.556875	0.0948003	-5.87419	4.24909e-09	1.60786e-07	-3.78327
TEAD4	204.838	-0.557153	0.19888	-2.80146	0.00508721	0.0310259	-0.84034
RPL22L1	231.599	-0.557208	0.186575	-2.98651	0.00282183	0.0196004	-0.951563
SLC27A2	191.496	-0.557248	0.206817	-2.6944	0.00705154	0.0402344	-0.777586
IMP4	1166.17	-0.558719	0.0887718	-6.29388	3.09637e-10	1.45408e-08	-4.37891
DHX37	761.377	-0.55958	0.110395	-5.06888	4.00158e-07	9.39588e-06	-2.81305
SLC10A3	747.411	-0.559633	0.10622	-5.26864	1.37435e-07	3.59428e-06	-3.04686
C16orf13	773.449	-0.559688	0.105728	-5.29368	1.19877e-07	3.18915e-06	-3.07623
MATN3	208.168	-0.560311	0.194288	-2.88391	0.00392766	0.0251916	-0.895794
TMEM109	949.981	-0.561235	0.0950515	-5.90454	3.53642e-09	1.37285e-07	-3.85141
RHOD	1565.15	-0.561906	0.076641	-7.33166	2.27316e-13	1.67023e-11	-6.05579
MYO19	664.611	-0.561941	0.11171	-5.03034	4.89619e-07	1.14715e-05	-2.7762
TFRC	1709.11	-0.562021	0.0769644	-7.30235	2.82789e-13	2.04993e-11	-6.00702
NOC4L	344.449	-0.565236	0.156494	-3.61187	0.000303994	0.00312247	-1.4162
YDJC	817.855	-0.565546	0.107366	-5.26746	1.38323e-07	3.60007e-06	-3.07866
PES1	1277.21	-0.56622	0.0836	-6.77297	1.26163e-11	7.44636e-10	-5.16849
SLC16A1	188.717	-0.567395	0.209823	-2.70416	0.00684768	0.0393451	-0.797253
UCK2	441.327	-0.567756	0.135443	-4.19183	2.76709e-05	0.000405754	-1.92568
CTU2	684.798	-0.568259	0.119854	-4.74126	2.12397e-06	4.14846e-05	-2.49018
TBKBP1	234.873	-0.568622	0.189681	-2.99777	0.00271959	0.0190866	-0.977615
SLC25A15	191.974	-0.569572	0.200753	-2.83717	0.00455153	0.0283069	-0.881759
GART	898.367	-0.571008	0.100696	-5.6706	1.42296e-08	4.74363e-07	-3.61099
TTLL12	693.195	-0.571465	0.110636	-5.16528	2.40081e-07	6.00259e-06	-2.984
FARSA	1607.17	-0.573768	0.0749764	-7.65265	1.96884e-14	1.62332e-12	-6.76449
RRP1	711.263	-0.575484	0.11136	-5.16779	2.36875e-07	5.94996e-06	-3.00718
TNFRSF10A	180.122	-0.575777	0.213949	-2.69119	0.00711976	0.0404314	-0.802219
LCP1	242.206	-0.576202	0.181473	-3.17514	0.00149766	0.0115875	-1.11553
FEN1	939.83	-0.576446	0.0953449	-6.0459	1.48582e-09	6.19628e-08	-4.15494
FLAD1	635.086	-0.576669	0.115676	-4.9852	6.18992e-07	1.40457e-05	-2.79826
ZFP36	456.892	-0.576915	0.133541	-4.32014	1.55927e-05	0.000243026	-2.08517
RPF2	218.638	-0.577792	0.194869	-2.96504	0.00302647	0.0206761	-0.973309
MRPS2	1017.21	-0.578109	0.0934357	-6.18724	6.12262e-10	2.77859e-08	-4.36829
PMM2	938.689	-0.578916	0.0996543	-5.80924	6.27571e-09	2.26702e-07	-3.84663
WDR62	561.312	-0.579118	0.126326	-4.58431	4.55481e-06	8.07825e-05	-2.37014
MPV17L2	399.39	-0.580544	0.143114	-4.05652	4.98101e-05	0.00067334	-1.84135
FAM57A	213.687	-0.582558	0.199053	-2.92664	0.00342641	0.0226769	-0.957969
TK1	2787.75	-0.582689	0.0649119	-8.97661	2.79235e-19	4.56973e-17	-9.5212
TIPARP	293.231	-0.583257	0.16441	-3.54757	0.000388796	0.00386684	-1.40719
NCLN	1018.46	-0.583782	0.0997124	-5.85466	4.77993e-09	1.78028e-07	-3.94024
CLUH	2040.8	-0.58429	0.0692702	-8.43495	3.31348e-17	3.97655e-15	-8.41407
RRP7A	623.009	-0.585323	0.124531	-4.70023	2.59866e-06	4.94157e-05	-2.52048
ZNF219	1089.45	-0.585575	0.0904412	-6.47464	9.50371e-11	4.88808e-09	-4.86663
AIMP2	700.685	-0.585761	0.10986	-5.33189	9.71959e-08	2.65775e-06	-3.2659
DOK7	188.777	-0.586919	0.206778	-2.83841	0.00453395	0.0282255	-0.909348
CAPN15	1198.94	-0.587088	0.0858895	-6.83539	8.1783e-12	4.96257e-10	-5.46244
RNF126	621.328	-0.587129	0.116842	-5.02498	5.03479e-07	1.172e-05	-2.89518
RIOK1	212.893	-0.587453	0.200257	-2.9335	0.00335169	0.0223467	-0.96976
ADCY1	815.551	-0.587553	0.103231	-5.69162	1.2584e-08	4.2608e-07	-3.74301
RASSF1	298.819	-0.588094	0.170774	-3.4437	0.000573805	0.00535256	-1.33582
RAD51	366.436	-0.588253	0.158383	-3.71413	0.000203906	0.00224964	-1.55763
CHRNA5	243.346	-0.589969	0.178613	-3.30305	0.000956377	0.0080513	-1.23547
CDC45	446.199	-0.590234	0.141565	-4.16934	3.05481e-05	0.0004417	-1.98016
PRKAR1B	526.428	-0.591566	0.129614	-4.56407	5.01706e-06	8.84001e-05	-2.39794
SDCCAG3	482.917	-0.591691	0.129972	-4.55246	5.30229e-06	9.28202e-05	-2.38591
HNRNPAB	6357.43	-0.591879	0.0465507	-12.7147	4.89853e-37	2.51947e-34	-19.8864
PAICS	2081.49	-0.593671	0.0688914	-8.61749	6.84372e-18	9.01451e-16	-8.93181
C1orf233	552.975	-0.593861	0.129392	-4.58961	4.44077e-06	7.92806e-05	-2.43532
MTHFD1	2293.31	-0.595187	0.0653207	-9.11178	8.10444e-20	1.45893e-17	-10.0206
CLSPN	339.492	-0.595273	0.153337	-3.88212	0.000103548	0.00127528	-1.72295
TRMT1	424.325	-0.595849	0.140688	-4.23526	2.28288e-05	0.000339633	-2.06699
ZNRF1	2556.16	-0.597339	0.0643863	-9.27743	1.73622e-20	3.28998e-18	-10.4432
JUND	2470.82	-0.598522	0.0695903	-8.60066	7.92621e-18	1.0228e-15	-8.97197
PRELID1	4365.08	-0.598615	0.0520299	-11.5052	1.24194e-30	4.06492e-28	-16.3966
LAD1	1048.76	-0.598685	0.0955051	-6.26861	3.64275e-10	1.68864e-08	-4.65325
WDR3	430.085	-0.599757	0.137987	-4.34648	1.38339e-05	0.000219735	-2.19397
UBIAD1	253.549	-0.600139	0.178451	-3.36305	0.000770854	0.00679118	-1.30113
TSKU	157.481	-0.600583	0.223566	-2.68637	0.00722325	0.0407832	-0.834521
RARA	638.46	-0.601631	0.114093	-5.27314	1.34112e-07	3.52443e-06	-3.28064
UTP20	486.262	-0.601885	0.130704	-4.60493	4.12606e-06	7.46492e-05	-2.48396
DUSP8	189.45	-0.60287	0.222188	-2.71333	0.00666104	0.0385976	-0.85212
C19orf48	1116.73	-0.604022	0.0884784	-6.82677	8.68476e-12	5.24045e-10	-5.60571
SURF2	386.881	-0.605907	0.142974	-4.23789	2.25631e-05	0.000337074	-2.10388
UBE2S	3496.36	-0.608348	0.0556681	-10.9281	8.45744e-28	2.46889e-25	-14.9699
ZNF593	400.56	-0.608946	0.143504	-4.24339	2.20164e-05	0.000329819	-2.12018
THBS1	582.658	-0.609959	0.118814	-5.13372	2.84068e-07	7.00507e-06	-3.14409
PRR7	368.859	-0.610353	0.162787	-3.74939	0.000177265	0.00199442	-1.64806
FHL1	226.681	-0.610416	0.185945	-3.28277	0.00102791	0.00847515	-1.26469
CARD10	170.691	-0.611284	0.215199	-2.84055	0.00450354	0.0280794	-0.948476
RABEPK	312.368	-0.613809	0.16014	-3.83295	0.000126613	0.00151278	-1.73108
ACOT7	1020.91	-0.613821	0.0963205	-6.37269	1.85737e-10	9.11884e-09	-4.93516
SLC25A22	319.908	-0.614607	0.15763	-3.89904	9.65746e-05	0.00120173	-1.79477
PAPSS2	1433.88	-0.615004	0.0888668	-6.92052	4.50002e-12	2.82586e-10	-5.87258
CLN6	619.77	-0.615081	0.1175	-5.23475	1.65209e-07	4.26896e-06	-3.30278
YRDC	592.562	-0.61939	0.11983	-5.16888	2.35495e-07	5.9291e-06	-3.23756
SLC19A1	673.596	-0.621912	0.114557	-5.42882	5.67268e-08	1.66045e-06	-3.59451
DNLZ	357.403	-0.621966	0.152814	-4.07009	4.69958e-05	0.000640103	-1.9864
CA8	145.156	-0.622179	0.233896	-2.66007	0.00781244	0.0432507	-0.848656
POLR3K	556.52	-0.622423	0.120653	-5.15877	2.48577e-07	6.18635e-06	-3.24193
B4GALT2	366.206	-0.623551	0.149094	-4.18228	2.88602e-05	0.000420674	-2.10514
MAPT	370.341	-0.624783	0.152471	-4.09771	4.1725e-05	0.000577784	-2.0232
ANKH	263.292	-0.624899	0.173694	-3.5977	0.000321048	0.003256	-1.55432
ELOVL2	440.425	-0.628317	0.135421	-4.63972	3.48888e-06	6.47481e-05	-2.63188
DHX34	374.331	-0.634265	0.146711	-4.32322	1.53766e-05	0.000240004	-2.2959
POLR1E	316.66	-0.635617	0.164744	-3.85821	0.000114218	0.00138927	-1.81609
PNP	981.745	-0.636627	0.0935018	-6.80871	9.84796e-12	5.87668e-10	-5.87662
COLGALT1	808.592	-0.636853	0.102875	-6.19055	5.99534e-10	2.73231e-08	-4.81682
HSPA8	16270.7	-0.63687	0.0407785	-15.6178	5.50682e-55	6.6088e-52	-32.5949
CBFA2T3	209.548	-0.63964	0.194743	-3.28453	0.00102153	0.00844189	-1.32633
PAK1IP1	213.058	-0.639975	0.199343	-3.21042	0.00132539	0.0104876	-1.26672
MCM5	1170.11	-0.641175	0.0877578	-7.3062	2.74812e-13	2.00557e-11	-6.85914
FOXC1	220.246	-0.642385	0.20502	-3.13328	0.00172862	0.013084	-1.20978
SLC1A5	7135.49	-0.643304	0.0456619	-14.0884	4.47454e-45	4.02746e-42	-26.6296
HES4	317.646	-0.643614	0.167332	-3.84633	0.000119898	0.00144534	-1.82788
FAM111B	247.282	-0.643986	0.182468	-3.5293	0.000416656	0.00409118	-1.53794
NAF1	152.57	-0.645057	0.2321	-2.77922	0.00544893	0.0328609	-0.956826
NXT1	280.171	-0.645651	0.173777	-3.71539	0.000202888	0.00224069	-1.71073
MCM6	1594.68	-0.645684	0.0752707	-8.57816	9.64056e-18	1.22503e-15	-9.62834
ATAD3A	895.888	-0.645862	0.0979153	-6.59613	4.22038e-11	2.34432e-09	-5.57378
SYT12	174.426	-0.647094	0.215273	-3.00592	0.00264775	0.0186552	-1.11896
PDCD11	804.394	-0.648341	0.110718	-5.85576	4.74838e-09	1.77465e-07	-4.37687
C18orf56	362.211	-0.648444	0.152057	-4.26447	2.00376e-05	0.000304396	-2.28029
ADCY3	742.552	-0.648462	0.10563	-6.13899	8.30497e-10	3.63166e-08	-4.82449
VARS	1942.43	-0.650654	0.0743532	-8.75086	2.11734e-18	3.00913e-16	-10.0992
SLC39A4	396.979	-0.652194	0.143025	-4.56	5.11541e-06	8.984e-05	-2.63912
TIMM9	343.62	-0.655413	0.153503	-4.2697	1.95736e-05	0.00029903	-2.30986
SLC7A1	876.237	-0.655794	0.10018	-6.54612	5.90496e-11	3.14185e-09	-5.57609
POLR1B	504.245	-0.658414	0.128614	-5.11931	3.06661e-07	7.4989e-06	-3.37437
PFAS	462.722	-0.661567	0.140227	-4.71782	2.3839e-06	4.58158e-05	-2.87053
SFXN4	275.889	-0.662374	0.177213	-3.73773	0.000185687	0.00207405	-1.77727
RPP40	170.477	-0.662668	0.222379	-2.9799	0.00288339	0.019878	-1.12761
ZNRF3	209.993	-0.663869	0.193552	-3.42993	0.000603739	0.00557826	-1.49603
SAPCD2	2415.41	-0.665922	0.0668178	-9.96624	2.14192e-23	4.62698e-21	-13.5413
AMD1	838.185	-0.669498	0.103163	-6.48974	8.59844e-11	4.46499e-09	-5.59043
IRS2	148.436	-0.670389	0.230329	-2.91057	0.00360765	0.0237021	-1.08953
TPD52L1	2416.29	-0.670976	0.0638386	-10.5105	7.72723e-26	2.03565e-23	-15.2253
POLR3D	384.733	-0.673083	0.146897	-4.582	4.60547e-06	8.15471e-05	-2.75196
GRWD1	859.176	-0.675009	0.102688	-6.57337	4.9188e-11	2.66955e-09	-5.78723
KLF16	310.576	-0.675774	0.158883	-4.25329	2.10654e-05	0.000318051	-2.36352
EHD1	1904.72	-0.677193	0.0743502	-9.10816	8.37919e-20	1.48367e-17	-11.3963
TXNDC5	1948.98	-0.677598	0.070877	-9.5602	1.17533e-21	2.31218e-19	-12.6277
CHDH	192.619	-0.678612	0.200506	-3.3845	0.00071307	0.00635992	-1.4906
PYCRL	511.076	-0.678989	0.127288	-5.33427	9.59297e-08	2.63648e-06	-3.78806
FKBP4	10005.3	-0.679169	0.0414693	-16.3776	2.76313e-60	4.9741e-57	-38.2395
SLC16A6	118.9	-0.679825	0.254205	-2.67431	0.00748823	0.0419606	-0.936226
SAC3D1	411.868	-0.679958	0.143319	-4.74437	2.09152e-06	4.09982e-05	-2.98314
NOP56	1211.39	-0.680603	0.090633	-7.50944	5.93808e-14	4.68155e-12	-7.71097
CGREF1	311.171	-0.682259	0.162198	-4.20632	2.59562e-05	0.000382996	-2.33115
MCM7	5447.76	-0.683452	0.0501204	-13.6362	2.43918e-42	1.81887e-39	-26.4771
SUSD4	141.631	-0.684637	0.232908	-2.93951	0.00328728	0.0220659	-1.13395
GINS2	1124.26	-0.685276	0.0974141	-7.03467	1.99728e-12	1.29956e-10	-6.77478
BRIX1	578.417	-0.689602	0.119138	-5.78826	7.11211e-09	2.55209e-07	-4.54662
PCNA	1145.54	-0.690355	0.0868377	-7.94994	1.86596e-15	1.75254e-13	-8.8064
ALDH1B1	324.42	-0.690536	0.159214	-4.33716	1.44335e-05	0.000227586	-2.51552
EXO1	261.81	-0.690773	0.187676	-3.68066	0.000232628	0.0025076	-1.79652
TRAP1	2085.82	-0.692821	0.0677154	-10.2314	1.43497e-24	3.44426e-22	-14.8699
LSMEM2	174.85	-0.694704	0.210151	-3.30574	0.000947248	0.00799315	-1.45699
SELRC1	204.022	-0.695063	0.197413	-3.52085	0.000430169	0.00420856	-1.65138
CTU1	146.084	-0.695467	0.23053	-3.01682	0.00255441	0.0181038	-1.21166
NPY1R	219.847	-0.696807	0.188614	-3.69436	0.000220437	0.00239051	-1.82669
GPRIN1	351.14	-0.697096	0.152759	-4.56336	5.03407e-06	8.85554e-05	-2.82518
CD320	224.23	-0.698041	0.202149	-3.45311	0.000554166	0.00519579	-1.59457
ISOC1	2811.43	-0.700519	0.0678603	-10.323	5.54807e-25	1.3936e-22	-15.3105
A4GALT	118.813	-0.70135	0.255776	-2.74205	0.00610576	0.0360965	-1.01172
WDR77	780.894	-0.701457	0.118275	-5.93073	3.0159e-09	1.1976e-07	-4.85527
SFXN2	308.317	-0.703352	0.164872	-4.26605	1.98962e-05	0.000303102	-2.47468
URB2	251.908	-0.703893	0.181173	-3.88521	0.000102243	0.00126498	-2.03982
MANEAL	655.57	-0.70446	0.113189	-6.22373	4.85482e-10	2.2219e-08	-5.39143
DIEXF	160.598	-0.70506	0.220178	-3.20223	0.00136367	0.010712	-1.38906
NOP2	966.328	-0.705907	0.0974178	-7.24618	4.28681e-13	3.00661e-11	-7.4275
DPH2	478.562	-0.706427	0.132461	-5.33308	9.65585e-08	2.64703e-06	-3.93991
H2AFX	3620.18	-0.707358	0.0597928	-11.8302	2.72646e-32	9.49952e-30	-20.5292
WDR43	846.738	-0.7075	0.10531	-6.71826	1.83902e-11	1.05871e-09	-6.34997
E2F1	620.479	-0.707541	0.122625	-5.76996	7.92904e-09	2.80792e-07	-4.63554
SLC39A8	753.2	-0.708832	0.110366	-6.42257	1.33996e-10	6.60862e-09	-5.79817
DKC1	1411.13	-0.71006	0.0823642	-8.62098	6.63843e-18	8.85206e-16	-10.6885
KLF4	1586.48	-0.711733	0.0809816	-8.78883	1.51127e-18	2.23606e-16	-11.139
UGT2B15	122.375	-0.712007	0.252673	-2.8179	0.00483393	0.029818	-1.08618
HSPB1	26680.6	-0.713246	0.0372784	-19.133	1.34236e-81	7.24941e-78	-55.0196
TCOF1	1670.29	-0.713265	0.0746092	-9.56002	1.17739e-21	2.31218e-19	-13.2924
TUBB2A	236.363	-0.713867	0.181549	-3.93209	8.42122e-05	0.00106758	-2.12133
CHCHD10	260.312	-0.714744	0.180714	-3.95511	7.65005e-05	0.000984841	-2.14897
ADSL	494.922	-0.716331	0.136856	-5.23422	1.65687e-07	4.27108e-06	-3.84631
ZMYND19	579.469	-0.716366	0.121306	-5.90544	3.51717e-09	1.37144e-07	-4.91629
PHLDA2	532.975	-0.717386	0.128667	-5.57553	2.46775e-08	7.79361e-07	-4.38198
DDX21	1771.78	-0.719126	0.0884994	-8.12578	4.44493e-16	4.52922e-14	-9.59601
EXOSC5	338.891	-0.719927	0.156927	-4.58765	4.48261e-06	7.96326e-05	-2.95092
NOL6	654.246	-0.720749	0.115532	-6.23853	4.417e-10	2.0388e-08	-5.54301
CAD	1223.53	-0.723213	0.0865841	-8.35272	6.67069e-17	7.83153e-15	-10.2017
SIAH2	841.727	-0.723459	0.100786	-7.1782	7.0633e-13	4.79816e-11	-7.46532
RET	357.242	-0.724379	0.148689	-4.87176	1.10606e-06	2.30629e-05	-3.35901
SGK3	111.633	-0.726664	0.27832	-2.61089	0.00903062	0.0484308	-0.955475
TRMT61A	545.633	-0.729161	0.123574	-5.90061	3.6215e-09	1.39202e-07	-4.99938
GAL	190.18	-0.729954	0.202699	-3.60116	0.000316797	0.00322494	-1.81866
BYSL	333.409	-0.732178	0.165834	-4.41514	1.00945e-05	0.000166968	-2.76571
WDR4	277.102	-0.733295	0.168367	-4.35533	1.32866e-05	0.000212605	-2.69297
IFRD1	839.585	-0.733827	0.10101	-7.26487	3.73388e-13	2.63593e-11	-7.76321
MTHFD1L	290.765	-0.735026	0.17615	-4.17272	3.00987e-05	0.000435786	-2.47022
MYBL2	5714.33	-0.735878	0.0488855	-15.0531	3.29508e-51	3.55902e-48	-34.9164
UNG	1102.58	-0.736404	0.0887211	-8.30022	1.03921e-16	1.18153e-14	-10.2563
PKMYT1	1373.23	-0.738182	0.0868349	-8.50098	1.87999e-17	2.30748e-15	-10.8047
FOXO6	162.329	-0.738423	0.237942	-3.10338	0.00191326	0.0142143	-1.36407
CMSS1	326.854	-0.741393	0.157511	-4.70694	2.51469e-06	4.80729e-05	-3.20141
CELSR2	5798.22	-0.743719	0.0508055	-14.6386	1.59414e-48	1.5653e-45	-33.3226
GPATCH4	585.243	-0.745837	0.127571	-5.84643	5.02238e-09	1.85777e-07	-5.02024
WDR65	334.53	-0.747147	0.166067	-4.49906	6.82542e-06	0.000116097	-2.94016
TIPIN	162.047	-0.748963	0.219437	-3.41311	0.000642258	0.00586889	-1.67127
KHK	216.755	-0.750121	0.197245	-3.80299	0.000142959	0.0016693	-2.08343
IGSF1	153.959	-0.751645	0.227955	-3.29734	0.000976036	0.00817856	-1.56893
PDSS1	168.305	-0.757774	0.228179	-3.32097	0.000897061	0.00763527	-1.60434
PTRH1	249.385	-0.759439	0.179504	-4.23076	2.32904e-05	0.000345549	-2.62879
STS	424.082	-0.766748	0.137507	-5.57605	2.46045e-08	7.79334e-07	-4.68351
SIGMAR1	371.514	-0.767787	0.164847	-4.65757	3.19962e-06	5.95847e-05	-3.2438
PUS1	635.835	-0.76824	0.121559	-6.3199	2.61732e-10	1.2399e-08	-6.07418
ECE2	267.186	-0.770665	0.179933	-4.28307	1.84333e-05	0.000284425	-2.7328
ORC1	243.711	-0.772187	0.182538	-4.23028	2.33402e-05	0.000345813	-2.67266
CYP1B1	358.211	-0.773377	0.153814	-5.02799	4.95639e-07	1.15624e-05	-3.81813
PYCR1	747.992	-0.77405	0.105166	-7.36029	1.8351e-13	1.36696e-11	-8.40947
CCDC85B	646.069	-0.778404	0.113782	-6.84121	7.85268e-12	4.81913e-10	-7.25242
PAQR4	969.823	-0.778709	0.103534	-7.52132	5.42261e-14	4.33849e-12	-8.84821
C20orf27	1134.65	-0.779136	0.0895776	-8.69789	3.38119e-18	4.62281e-16	-11.9481
KIAA0020	304.804	-0.781397	0.165356	-4.72554	2.295e-06	4.45833e-05	-3.39972
PAQR5	88.5144	-0.78193	0.296096	-2.6408	0.00827102	0.045394	-1.05013
RPP25	344.274	-0.786198	0.156975	-5.00841	5.48805e-07	1.26659e-05	-3.8503
RNF223	138.186	-0.786803	0.244918	-3.21251	0.00131579	0.0104448	-1.55873
HPDL	164.241	-0.790655	0.228102	-3.46623	0.000527818	0.00500964	-1.81866
SLC29A1	390.257	-0.793165	0.152715	-5.19375	2.06097e-07	5.21324e-06	-4.19021
NRARP	258.111	-0.795102	0.177298	-4.48456	7.30651e-06	0.000123695	-3.10698
SHH	382.843	-0.796063	0.146704	-5.42634	5.75224e-08	1.67919e-06	-4.59718
MRTO4	909.525	-0.796077	0.098568	-8.07642	6.66941e-16	6.73236e-14	-10.4858
NLE1	215.534	-0.799639	0.200403	-3.99016	6.6029e-05	0.00086656	-2.44865
DUS3L	325.131	-0.803544	0.16644	-4.82782	1.38036e-06	2.82909e-05	-3.6548
MCM2	2110.22	-0.803885	0.0677748	-11.8611	1.88429e-32	7.01802e-30	-23.4363
SLC24A3	215.784	-0.804053	0.191731	-4.19366	2.7449e-05	0.000403369	-2.72919
RAI14	200.751	-0.805604	0.208381	-3.866	0.000110633	0.00135343	-2.31092
E2F2	225.069	-0.806039	0.18619	-4.32911	1.49712e-05	0.000234353	-2.92603
RAPGEFL1	208.964	-0.812411	0.196509	-4.13422	3.56162e-05	0.000504181	-2.67886
ZNF202	89.9258	-0.816853	0.292202	-2.79551	0.00518186	0.0315142	-1.2265
PPRC1	544.211	-0.817716	0.122412	-6.68002	2.38909e-11	1.35102e-09	-7.2526
RAB31	972.512	-0.817736	0.0976865	-8.37102	5.71199e-17	6.77969e-15	-11.5863
NOLC1	1654.94	-0.81874	0.0755588	-10.8358	2.32893e-27	6.61968e-25	-19.7965
RRP12	691.639	-0.820587	0.111668	-7.34842	2.00556e-13	1.4837e-11	-8.88586
TFAP4	214.906	-0.832907	0.193271	-4.30952	1.6361e-05	0.000254267	-2.99406
DEGS2	258.115	-0.835318	0.182569	-4.57535	4.75427e-06	8.40439e-05	-3.40433
IPO4	2291.7	-0.835411	0.0703193	-11.8803	1.49911e-32	5.78283e-30	-24.4256
PKIB	1071.2	-0.837088	0.0949233	-8.81857	1.15932e-18	1.73914e-16	-13.1922
TOMM40	2000.1	-0.842785	0.0708683	-11.8923	1.29821e-32	5.19332e-30	-24.6806
CCND1	4991.76	-0.843286	0.0511915	-16.4732	5.72025e-61	1.23569e-57	-47.9898
CTXN1	434.959	-0.84447	0.146667	-5.75776	8.52394e-09	2.96035e-07	-5.51325
PPIF	1161.01	-0.848594	0.0938174	-9.04516	1.49445e-19	2.56215e-17	-14.0794
SHANK3	88.4963	-0.855041	0.306586	-2.78891	0.00528859	0.0319832	-1.27835
SLC3A2	1567.33	-0.855666	0.0845663	-10.1183	4.58377e-24	1.05339e-21	-17.9497
CDT1	1527.19	-0.867687	0.0784368	-11.0622	1.91252e-28	5.73809e-26	-21.9015
CTPS1	716.258	-0.868927	0.110275	-7.87965	3.28308e-15	3.00513e-13	-10.8808
AEN	577.704	-0.869554	0.1277	-6.80935	9.80378e-12	5.87668e-10	-8.02674
LYAR	323.677	-0.870518	0.160447	-5.42556	5.77724e-08	1.68194e-06	-5.02653
PHLDA1	162.263	-0.870743	0.221891	-3.92419	8.70221e-05	0.00109549	-2.57774
GFRA1	992.088	-0.87478	0.117	-7.47678	7.61647e-14	5.91838e-12	-9.82185
MYC	636.182	-0.876695	0.113985	-7.69134	1.45602e-14	1.2383e-12	-10.439
KCNK5	79.0693	-0.877114	0.31206	-2.81073	0.004943	0.0303521	-1.33129
HSPB8	231.833	-0.879271	0.199786	-4.40107	1.07719e-05	0.000175486	-3.30233
ZNF367	348.975	-0.881884	0.15409	-5.72316	1.04558e-08	3.59659e-07	-5.68296
MCM10	584.311	-0.888785	0.121863	-7.29331	3.02439e-13	2.17777e-11	-9.47622
VEPH1	101.569	-0.895709	0.297289	-3.01293	0.0025874	0.018279	-1.55679
DTL	210.71	-0.919892	0.196054	-4.69204	2.70492e-06	5.10767e-05	-3.94797
TMEM201	267.254	-0.921132	0.180164	-5.11274	3.17516e-07	7.65511e-06	-4.71256
IFRD2	1135.75	-0.939817	0.0877982	-10.7043	9.7172e-27	2.62389e-24	-22.1619
MYB	379.737	-0.940914	0.14937	-6.29922	2.99142e-10	1.41093e-08	-7.38664
CD3EAP	359.057	-0.950591	0.153975	-6.17367	6.67241e-10	2.96666e-08	-7.15579
TAF4B	65.7599	-0.954144	0.345146	-2.76447	0.00570154	0.0341365	-1.39952
NTN1	297.324	-0.959046	0.175239	-5.47279	4.43005e-08	1.32588e-06	-5.63679
SERPINB9	74.6658	-0.961252	0.337367	-2.84928	0.00438188	0.0275167	-1.49994
PIM1	242.207	-0.971434	0.182991	-5.30864	1.10448e-07	2.98986e-06	-5.36654
RRP9	273.297	-0.976296	0.172679	-5.65381	1.56928e-08	5.16762e-07	-6.13769
MYBBP1A	873.375	-0.976967	0.108611	-8.99509	2.3604e-19	3.92225e-17	-16.0286
MAP6D1	98.9503	-0.977795	0.283939	-3.44368	0.00057386	0.00535256	-2.221
CDC25A	211.93	-0.978521	0.192194	-5.09132	3.55579e-07	8.45949e-06	-4.9637
ARL10	266.877	-0.980539	0.173259	-5.65939	1.51916e-08	5.04182e-07	-6.17486
AMZ1	223.055	-0.984085	0.197497	-4.98279	6.2673e-07	1.41914e-05	-4.77082
RRS1	517.739	-0.988023	0.126826	-7.7904	6.67991e-15	5.91391e-13	-12.0817
LRFN4	249.512	-0.991866	0.187296	-5.29571	1.18553e-07	3.1617e-06	-5.45534
C9orf117	192.099	-0.993543	0.203217	-4.88908	1.01307e-06	2.14553e-05	-4.63832
C5AR2	93.5377	-1.0089	0.289366	-3.48659	0.000489221	0.00472062	-2.3467
PRSS23	1818.91	-1.00991	0.0773405	-13.058	5.7214e-39	3.08984e-36	-35.862
MYBL1	417.899	-1.01075	0.141049	-7.16592	7.72685e-13	5.21611e-11	-10.3932
TRIM47	175.669	-1.01779	0.214541	-4.74401	2.09527e-06	4.09982e-05	-4.46527
SCARB1	1813.8	-1.02373	0.0750886	-13.6337	2.52598e-42	1.81887e-39	-39.6596
CITED4	363.671	-1.03227	0.149699	-6.89563	5.36282e-12	3.30993e-10	-9.78609
HS3ST3A1	67.2242	-1.03911	0.352976	-2.94386	0.00324148	0.0218139	-1.72624
MATK	158.937	-1.04136	0.23004	-4.52685	5.9869e-06	0.000102969	-4.1522
CD44	553.868	-1.04244	0.126011	-8.27259	1.31079e-16	1.44468e-14	-14.4276
BOP1	168.858	-1.04251	0.215848	-4.82985	1.36634e-06	2.80567e-05	-4.74548
SLITRK4	109.617	-1.0453	0.274946	-3.80185	0.000143621	0.00167341	-2.90217
MICB	138.815	-1.0544	0.248078	-4.25027	2.1351e-05	0.000321186	-3.68328
FAM222A	279.924	-1.05748	0.172193	-6.14124	8.18783e-10	3.59499e-08	-7.8722
SRM	1422.73	-1.06444	0.0840576	-12.6632	9.46076e-37	4.6448e-34	-35.4809
CA12	2322.96	-1.07117	0.0674257	-15.8867	7.83751e-57	1.20933e-53	-56.6836
VGF	325.042	-1.07935	0.174962	-6.16906	6.86972e-10	3.04098e-08	-8.11346
FUT4	268.083	-1.07957	0.176304	-6.12334	9.16341e-10	3.97486e-08	-7.98953
ARHGAP36	335.844	-1.08706	0.156029	-6.96701	3.23743e-12	2.05691e-10	-10.5301
CDC42EP2	90.5709	-1.10255	0.299127	-3.68589	0.000227906	0.00246408	-2.87583
IGFBP4	1195.19	-1.10902	0.0907191	-12.2248	2.29252e-34	1.03173e-31	-34.3646
CCDC86	591.924	-1.13682	0.1247	-9.11643	7.76399e-20	1.42134e-17	-19.1524
HR	1204.78	-1.14786	0.0858957	-13.3634	9.89417e-41	6.28629e-38	-42.7022
CDCA7	129.317	-1.20494	0.246522	-4.88776	1.0199e-06	2.15575e-05	-5.62274
PTGDR2	49.1559	-1.22338	0.398459	-3.07028	0.00213861	0.0156221	-2.20974
SGK1	132.543	-1.22561	0.245006	-5.00238	5.66255e-07	1.3013e-05	-5.98788
RERG	153.001	-1.27958	0.241464	-5.29926	1.16272e-07	3.10854e-06	-7.04723
SLC7A5	2750.21	-1.29707	0.0759694	-17.0736	2.33432e-65	6.30324e-62	-79.3813
BTG3	52.8929	-1.33345	0.385281	-3.46098	0.00053821	0.00509931	-3.05692
PGR	142.309	-1.3667	0.241542	-5.65824	1.52929e-08	5.05133e-07	-8.60558
STC2	1469.32	-1.39288	0.0809041	-17.2164	2.00164e-66	7.20656e-63	-86.5564
MYPN	47.1075	-1.42373	0.426013	-3.34198	0.000831823	0.00718187	-3.05213
NXPH3	58.529	-1.46236	0.386121	-3.78731	0.000152285	0.0017573	-4.02903
FABP5	118.529	-1.52376	0.264584	-5.75909	8.45687e-09	2.9551e-07	-9.9493
AREG	59.181	-1.59561	0.37324	-4.27503	1.91114e-05	0.000293213	-5.637
ACTL8	48.3721	-1.61154	0.410276	-3.92795	8.56719e-05	0.00108333	-4.77861
GREB1	3206.92	-1.63512	0.0639377	-25.5736	2.99939e-144	3.23964e-140	-228.082
AGR3	167.633	-1.63601	0.242464	-6.74745	1.50471e-11	8.73781e-10	-14.82
FJX1	125.969	-1.97085	0.267109	-7.37844	1.60152e-13	1.20965e-11	-21.5164
CXCL12	418.563	-2.13009	0.156434	-13.6165	3.19381e-42	2.15602e-39	-82.3628

## Sheet: E. signature- NDveh_DXveh UP
id	baseMean	log2FoldChange	lfcSE	stat	pvalue	padj	sig_score
ANXA9	1941.82	1.8648	0.100301	18.592	3.72714e-77	4.41927e-73	134.927
FAM63A	948.61	2.08149	0.12288	16.9392	2.31236e-64	1.37088e-60	124.604
GSN	2573.79	1.40117	0.0889839	15.7463	7.2826e-56	1.727e-52	72.5282
CLU	5314.06	1.23733	0.0769922	16.0708	4.08644e-58	1.21132e-54	66.7127
HR	955.381	1.6031	0.122914	13.0424	7.01737e-39	1.38675e-35	55.8808
COL21A1	70.4729	3.41833	0.436305	7.83474	4.69828e-15	1.11415e-12	40.8595
EHD1	1431.18	1.2803	0.10357	12.3617	4.21247e-35	6.2434e-32	39.9513
FXYD3	5762.16	1.06404	0.0858042	12.4008	2.58601e-35	4.38033e-32	33.3668
CD9	6823.47	0.96524	0.0793698	12.1613	4.99575e-34	6.58163e-31	29.1326
MYPN	31.1521	4.39787	0.764313	5.75402	8.7148e-09	9.39376e-07	26.5067
ZNF219	807.75	1.22655	0.125266	9.79154	1.22413e-22	7.63921e-20	23.4479
ARHGAP36	260.945	1.64147	0.194791	8.4268	3.55234e-17	1.13838e-14	22.8881
S100P	1532.23	1.03197	0.102988	10.0204	1.24062e-23	8.65295e-21	20.7043
TUBA1A	3002.31	0.927312	0.0914844	10.1363	3.81302e-24	3.01407e-21	19.0292
SCARB1	1584.62	0.983475	0.103042	9.54442	1.36872e-21	7.37675e-19	17.8325
GPRC5A	5389.62	0.842632	0.0862012	9.77518	1.43905e-22	8.53139e-20	16.0681
ZNF385A	846.846	1.0551	0.120875	8.72889	2.57184e-18	9.52947e-16	15.8486
SLITRK4	78.1938	2.15474	0.355162	6.06692	1.30389e-09	1.69893e-07	14.5872
RAB31	792.843	1.07052	0.128399	8.33741	7.59345e-17	2.36936e-14	14.5862
FUT4	212.896	1.50763	0.216522	6.96296	3.33205e-12	5.56453e-10	13.9525
ESR1	2802.04	0.91058	0.10351	8.79701	1.40511e-18	5.37433e-16	13.9043
GLCCI1	477.574	1.17982	0.153317	7.69531	1.41152e-14	3.04298e-12	13.5876
PKIB	891.322	0.999858	0.121337	8.24031	1.71768e-16	5.09165e-14	13.2913
FLNB	3409.09	0.892113	0.103688	8.60386	7.70758e-18	2.68791e-15	12.9986
TSC22D3	1285.17	0.887632	0.103027	8.61557	6.95931e-18	2.5005e-15	12.9612
ISG20	159.348	1.62207	0.250307	6.48033	9.15208e-11	1.39123e-08	12.744
PKM	17842.4	0.67328	0.0704349	9.5589	1.1902e-21	6.72012e-19	12.2353
CITED4	296.875	1.30365	0.186569	6.9875	2.79818e-12	4.83657e-10	12.1441
PDCD4	778.529	1.01856	0.131373	7.75317	8.9624e-15	2.00504e-12	11.9149
CERS2	10631.7	0.661846	0.0714917	9.25766	2.08956e-20	9.91037e-18	11.254
BLVRB	2071.08	0.827519	0.0993975	8.32536	8.40746e-17	2.55608e-14	11.248
ANXA2	5110.88	0.754133	0.0878733	8.58205	9.3195e-18	3.15718e-15	10.9355
STS	332.725	1.18658	0.171526	6.91779	4.58755e-12	7.41674e-10	10.8332
NXPH3	44.0106	2.44266	0.489489	4.99023	6.03075e-07	4.23116e-05	10.6831
PERP	3015.53	0.728732	0.0858058	8.4928	2.0171e-17	6.64353e-15	10.3317
SLC1A5	6152.44	0.657294	0.0746065	8.81014	1.24987e-18	4.93989e-16	10.0607
ECI1	1253.49	0.815318	0.103829	7.85249	4.07847e-15	9.86906e-13	9.78848
DSP	3783.47	0.80057	0.102664	7.79798	6.29073e-15	1.43441e-12	9.48141
CEACAM6	181.797	1.37294	0.225958	6.07607	1.23165e-09	1.62263e-07	9.32194
CA12	2191.05	0.718451	0.0902788	7.95813	1.74656e-15	4.40616e-13	8.87714
EML1	630.395	0.948708	0.135763	6.98797	2.78891e-12	4.83657e-10	8.83765
FAXDC2	246.009	1.1954	0.196284	6.09013	1.12817e-09	1.503e-07	8.15625
SCNN1B	22.1205	2.90331	0.708707	4.09663	4.19209e-05	0.00175638	7.99973
SPDEF	2002.95	0.720018	0.097583	7.37852	1.60062e-13	3.11123e-11	7.56528
PAPSS2	1179.83	0.80715	0.115666	6.97829	2.98805e-12	5.06133e-10	7.50305
DIO1	46.54	2.16036	0.4799	4.50169	6.74142e-06	0.000347535	7.4727
SYTL4	384.284	1.00739	0.160699	6.26881	3.63817e-10	5.07503e-08	7.34847
FAM115C	64.0976	1.79803	0.377461	4.76349	1.90276e-06	0.000115697	7.07827
NTN1	247.42	1.13818	0.195303	5.82778	5.61683e-09	6.2829e-07	7.05882
SYBU	123.362	1.41702	0.271663	5.21611	1.82722e-07	1.42535e-05	6.867
VWF	15.0624	3.27323	0.896751	3.6501	0.00026214	0.00837789	6.79806
ELMSAN1	1524.88	0.715011	0.102133	7.00079	2.54521e-12	4.5725e-10	6.67809
MYBL2	5141.85	0.590981	0.077743	7.60173	2.92205e-14	6.18693e-12	6.62403
SERPINB9	53.0449	2.04772	0.472613	4.33276	1.47252e-05	0.000703267	6.45622
TBKBP1	173.036	1.23897	0.23109	5.36143	8.25677e-08	7.09424e-06	6.37958
CCDC74B	66.8459	1.72104	0.373517	4.60766	4.07223e-06	0.000228836	6.2654
SERINC2	237.565	1.10972	0.202531	5.47924	4.27164e-08	3.92626e-06	5.99915
ELF1	855.199	0.806674	0.128052	6.29961	2.98402e-10	4.26283e-08	5.94543
FKBP4	8985.11	0.544653	0.0731682	7.44385	9.77918e-14	1.96528e-11	5.83137
SLC9A2	435.904	0.897765	0.151532	5.92461	3.13039e-09	3.74919e-07	5.7691
SLC22A5	471.457	0.893256	0.151873	5.8816	4.06328e-09	4.77012e-07	5.64669
YPEL2	218.757	1.10145	0.21106	5.21865	1.80236e-07	1.41527e-05	5.34111
SOX9	167.544	1.19664	0.238029	5.02728	4.97476e-07	3.55336e-05	5.32429
C14orf132	882.852	0.836714	0.1425	5.87169	4.3137e-09	5.01447e-07	5.27111
UGT2B15	90.0062	1.4457	0.313985	4.60435	4.13752e-06	0.000231408	5.25601
TBC1D2	419.543	0.886277	0.155157	5.71214	1.11567e-08	1.18112e-06	5.25359
ZDHHC22	17.7353	2.71004	0.765057	3.54227	0.000396706	0.0118185	5.22343
AMOTL1	631.916	0.808201	0.13611	5.93787	2.88745e-09	3.5663e-07	5.21111
SLC19A2	476.421	0.842455	0.146286	5.75897	8.46263e-09	9.29087e-07	5.08164
MPP7	524.403	0.858968	0.151466	5.67103	1.41945e-08	1.47635e-06	5.00848
TNS1	82.1482	1.48616	0.335992	4.42319	9.72531e-06	0.000488614	4.92071
DCDC2	255.059	1.02083	0.197103	5.17917	2.22877e-07	1.71601e-05	4.86475
ABHD2	1961.92	0.655725	0.10496	6.24737	4.17424e-10	5.68896e-08	4.7507
ATP6V1B1	204.623	1.09217	0.220829	4.94577	7.58444e-07	5.16832e-05	4.68175
CEACAM5	95.1248	1.46776	0.337152	4.3534	1.34044e-05	0.000654059	4.6739
PABPC1	24640.6	0.477094	0.0675704	7.0607	1.65666e-12	3.06922e-10	4.53859
PCYOX1	1200.23	0.661534	0.109269	6.0542	1.41114e-09	1.79912e-07	4.46201
QSOX1	2312.27	0.571615	0.0892012	6.40816	1.47288e-10	2.15605e-08	4.3822
KIF21A	677.117	0.76869	0.137024	5.60989	2.02453e-08	2.03431e-06	4.37506
LRIG1	204.064	1.03893	0.214367	4.84651	1.25654e-06	7.88296e-05	4.26306
MACF1	1417.88	1.16112	0.251554	4.61578	3.91622e-06	0.000222175	4.24192
RAB3B	74.2402	1.45244	0.346781	4.18833	2.81012e-05	0.00123865	4.22231
HK1	2306.85	0.555333	0.0887863	6.25471	3.98248e-10	5.49073e-08	4.03192
ADD3	230.419	0.978271	0.201687	4.85044	1.2319e-06	7.7695e-05	4.02031
CITED2	745.097	0.707235	0.126636	5.58478	2.33994e-08	2.31206e-06	3.98598
GOLM1	623.729	0.729098	0.132878	5.48697	4.08879e-08	3.81739e-06	3.95042
RHOV	207.926	1.00131	0.212657	4.70857	2.49462e-06	0.000147158	3.83723
CSRNP1	195.194	0.998706	0.218093	4.57926	4.6662e-06	0.000254964	3.58887
C6orf132	313.886	0.860082	0.176182	4.88177	1.05137e-06	6.81206e-05	3.58372
CDK14	198.93	0.98316	0.21438	4.58607	4.51668e-06	0.00024909	3.54296
KIAA1467	633.434	0.684967	0.1303	5.25682	1.46564e-07	1.18218e-05	3.37505
NIPAL3	227.98	0.93391	0.203937	4.5794	4.66309e-06	0.000254964	3.35603
SERPINB6	520.651	0.771272	0.154986	4.9764	6.47788e-07	4.4656e-05	3.35513
ZFP36	372.317	0.806246	0.165887	4.86021	1.17263e-06	7.51564e-05	3.32499
STAT6	134.955	1.07807	0.255186	4.22464	2.39326e-05	0.00107266	3.20136
HSPB8	194.886	1.00191	0.230231	4.35177	1.35043e-05	0.000656233	3.18903
SH3RF2	17.7405	2.36604	0.768928	3.07707	0.00209047	0.0454803	3.17565
ROPN1L	14.9281	2.56421	0.861753	2.97558	0.00292437	0.0601984	3.1294
ISOC1	2547.52	0.533647	0.0941917	5.66554	1.46565e-08	1.49812e-06	3.1082
MFGE8	151.63	1.02679	0.241386	4.25375	2.10223e-05	0.000958698	3.09919
