# Supplementary material for: Pure estrogen receptor antagonists potentiate capecitabine activity in ESR1-mutant breast cancer
Source: NPJ Breast Cancer. 2024 Jun 8;10:42. doi: 10.1038/s41523-024-00647-1 (PMC11162492; doi:10.1038/s41523-024-00647-1)
Supplement: Supplementary file 3 — Supplementary Data 2 [file 41523_2024_647_MOESM3_ESM.xlsx]

## Sheet: Supplementary data 2 legends
Supplementary data 2. List of antibodies used for Cyclic immunoflourescence

## Sheet: Supplementary data 2
	target	vendor	cat#	clone	dilution
1	PCNA	CST	8580S	PC10	1:100
2	Ki67	CST	11882S	D3B5
3	panCK	eBioscience	53-9003-82	AE1/AE3
4	p21	CST	8493s	12D1
5	pRB	CST	8957s	D20B12
6	p27	abcam	ab206927	Y236
7	ER	Abcam	ab205851	EPR4097
8	MCM2	Abcam	223403	EPR4120
